# Supplementary material for: Hidden in plain sight—highly abundant and diverse planktonic freshwater Chloroflexi
Source: Microbiome. 2018 Oct 2;6:176. doi: 10.1186/s40168-018-0563-8 (PMC6169038; doi:10.1186/s40168-018-0563-8)
Supplement: Supplementary file 2 — Table S1. Metagenome assembled genomes statistics. (XLSX 12 kb) [file 40168_2018_563_MOESM2_ESM.xlsx]

## Sheet: Sheet1
Genome name	GC (%)	GENOME LENGTH (bp)	#CONTIGS	#CDS	#TRNA	CODING DENSITY %	MEDIAN INTERGENIC SPACER (bp)	COMPLETENESS (%)	CONTAMINATION (%)	ESTIMATED GENOME SIZE (Mb)
Chloroflexi cluster Jg30-KF-CM66
Soli-chloro-G3	71	497563	68	551	5	92	45.5	34.5	0	1.7-2
RH-chloro-G1	66.7	1363458	84	1411	23	91	47	74	3.04
ZH-chloro-G3	66.4	1340101	36	1331	26	90	65	68	2.01
ZH-chloro-G2	68.4	4062662	411	4227	78	91	51	91	133.86
Casp150-chloro-G9	67.3	1088497	110	1096	8	93	39	59	37.85
Casp40-chloro-G10	67.6	546282	35	521	3	93	41	38.4	8.05
Casp40-chloro-G5	65.4	814579	55	847	9	91	59	44	7.89
Casp40-chloro-G2	68.7	1509134	145	1466	16	92	47	74	34.4
Casp40-chloro-G9	68.6	576542	56	571	9	92	44	35	9.4
Casp40-chloro-G14	66.8	387648	13	386	14	89	50	32.5	0
Casp150-chloro-G14	67.8	673763	26	674	12	91	55	58.4	0.67
Casp150-chloro-G12	69.5	773280	75	762	5	92	44.5	46.4	4.28
Anaerolinea
Casp150-chloro-G5	56.5	1684172	64	1642	36	93	32	74	2.8	2.2
Anaerolinea cluster CL500-11
LBG-sepH-chloro-G9	61.3	2361742	120	2060	36	93	46	94.2	0	2.2-2.5
LBG-octH-chloro-G13	61.7	2120023	100	1842	32	93	45	86	0.67
LBG-novH-chloro-G10	61.3	2429625	110	2090	38	93	44	95	0.67
LBG-decH-chloro-G11	61.7	2205359	92	1908	35	93	47	90	0.67
ZSMay80m-chloro-G60	61	1046811	113	957	15	90	54	45.4	0
ZSMar2m-chloro-G124	62	1127350	130	1035	19	93	48.5	46	0
ZH-clbla-chloro-G2	61.2	1043102	174	966	5	94	39	47	0
Casp40-chloro-G4	61.9	1090488	137	995	14	93	47	48.6	0
ZH-clbla-chloro-G1	61.8	1549866	228	1422	13	94	41	71.4	0.78
ZSMay80m-chloro-G1	61.9	2081990	174	1860	29	93	47	75	0.67
ZSMar2m-chloro-G138	61.7	1871688	146	1634	26	93	43	78	0.02
Caldilineae
LHTX18-chloro-G4	61	2808887	341	2437	29	92	66	67.3	11.91	3.7
ZH-chloro-G1	59.7	4091953	508	3574	28	90	95	61.5	22.72	5.1
Chloroflexia
LHTX18-chloro-G2	60.1	1545685	182	1340	19	90	87	53.5	0	2.9
Tous25m-chloro-G3	57.3	1747773	132	1586	24	93	41	54.3	0	3.2
Tous12m-chloro-G3	57.7	1727058	165	1593	26	92	43	58.5	0	2.95
Amadorio-chloro-G1	53.4	2040637	174	1753	26	91	53	73.4	0	2.8
Chloroflexi cluster TK10
ZSoct5m-chloro-G111	62.2	1257834	158	1156	17	91	83	32	0	3.8-4.4
LBG-sepH-chloro-G6	62.2	2232220	232	2028	18	90	88	51	0
LBG-octH-chloro-G6	62.2	1572566	196	1442	11	90	87	35.6	0
LBG-novH-chloro-G6	62	2386568	241	2132	20	90	88.5	57.3	0.67
LBG-decH-chloro-G6	61.8	2467250	252	2202	27	90	85	61.7	0.67
ZSMay80m-chloro-G79	61.8	3310871	194	2953	42	90	85	85	1.34
RH-chloro-G3	62.1	704650	87	626	11	91	80	29.6	0.67
Lanier-chloro-G1	62.4	984002	99	878	20	91	79	39.3	37.25
ZH-chloro-G4	62.3	720181	47	623	9	91	80	34.6	0
Chloroflexi cluster SL56
ZSMar2m-chloro-G89	63	976710	52	964	42	96	13	68	2.01	1.5-2
ZE-chloro-G1	63.2	453298	41	434	15	97	11	43	2.01
LHTX18-chloro-G3	62.2	1362235	171	1360	37	96	11	59.6	52.94
Soli-chloro-G4	66.1	397344	48	407	14	95	13	30.3	0
ZSoct5m-chloro-G104	62.4	1351864	106	1311	44	96	11	63.9	24.9
ZSMay5m-chloro-G18	63.5	872547	62	844	37	95	12	61	1.68
ZSoct5m-chloro-G40	63.1	638699	64	640	21	95	12	48.5	2.01
Amadorio-chloro-G3	63.8	337470	33	351	5	97	5	36.9	0
Amadorio-chloro-G2	62.6	522940	62	527	6	96	10	38.7	8.05
RE-chloro-G3	62.7	760979	110	748	24	96	11	37	8.72
RH-chloro-G2	62.9	860538	78	828	35	96	7	57.3	14.77
RE-chloro-G2	63.3	771116	61	753	39	95	10	49.2	2.01
RE-chloro-G1	66.7	999796	60	975	38	94	15	69.9	0.16
RH-chloro-G4	66.4	615992	55	618	19	95	16	31	0
