# Supplementary material for: Hidden in plain sight—highly abundant and diverse planktonic freshwater Chloroflexi
Source: Microbiome. 2018 Oct 2;6:176. doi: 10.1186/s40168-018-0563-8 (PMC6169038; doi:10.1186/s40168-018-0563-8)
Supplement: Supplementary file 3 — Table S2. Metabolic overview of the freshwater Chloroflexi. (XLSX 144 kb) [file 40168_2018_563_MOESM3_ESM.xlsx]

## Sheet: Coenzyme B12 
Taxa	Genome/MAG name	corrin ring biosynthesis	cobinamide => cobalamin salvage
Chloroflexia	Chloroflexus aggregans DSM9485	1	1
	Chloroflexus aurantiacus J-10-fl	1	1
	Chloroflexus-islandicus	1	1
	Chloroflexus sp.MS-G	1	1
	Chloroflexus sp.Y-400-fl	1	1
	Herpetosiphon aurantiacus DSM785	0	1
	Herpetosiphon geysericola	0	1
	Kallotenue papyrolyticum	1	1
	Oscillochloris trichoides DG-6	1	1
	Roseiflexus castenholzii DSM13941	1	1
	Roseiflexus sp.RS-1	1	1
Ardenticatenea	Ardenticatena-maritima	0	1
Caldilinea	Caldilinea aerophila DSM14535	1	1
	Caldilineaceae bin34	0	1
	Caldilineaceae bin5	0	1
	Litorilinea aerophila	1	1
JG30-KF-CM66	JG30-KF-CM66/Casp150-chloro-G12	0	1
	JG30-KF-CM66/ZH-chloro-G3	0	1
Dehalococcoidia	Dehalococcoides JdFR-54	0	1
	Dehalococcoides JdFR-56	0	1
	Dehalococcoides mccartyi BTF08	0	1
	Dehalococcoides mccartyi CG1	0	1
	Dehalococcoides mccartyi CG4	0	1
	Dehalococcoides mccartyi CG5	0	1
	Dehalococcoides mccartyi DCMB5	0	1
	Dehalococcoides mccartyi GY50	0	1
	Dehalococcoides sp.UCH007	0	1
	Dehalogenimonas alkenigignens	0	1
	Dehalogenimonas formicexedens	0	1
	Dehalogenimonas sp.WBC-2	0	1
SAR202 Clustetr	SAR202/MP-SAtl-SRR3965592-G1	0	1
	SAR202/Io17-chloro-G6	0	1
	SAR202/Io17-chloro-G8	0	1

## Sheet: Photo-metabolism
	Chloroflexales
	Chloroflexus sp.Y-400-fl	Chloroflexus aurantiacus	Chloroflexus aggregans	Chloroflexus islandicus	Chloroflexus sp.MS-G	Oscillochloris trichoides	Roseiflexus castenholzii	Roseiflexus sp.RS-1	Kouleothrix aurantiaca	Amadorio-chloro-G1	LHTX18-chloro-G2	Tous12m-chloro-G3	Tous25m-chloro-G3
photosynthetic reaction center
rbcL @ ribulose-bisphosphate carboxylase large chain [EC:4.1.1.39]	0	0	0	0	1	1	0	0	1	0	0	0	0
rbcS @ ribulose-bisphosphate carboxylase small chain [EC:4.1.1.39]	0	0	0	0	0	1	0	0	1	0	0	0	0
pufL @ photosynthetic reaction center L subunit	1	1	1	1	1	1	1	1	0	1	1	0	1
pufM @ photosynthetic reaction center M subunit	1	1	1	1	1	1	1	1	1	1	1	0	1
puhA @ photosynthetic reaction center H subunit	0	0	0	0	0	0	0	0	0	0	0	0	0
pufC @ photosynthetic reaction center cytochrome c subunit	0	0	0	0	0	0	0	0	0	0	0	0	0
pufX @ photosynthetic reaction center PufX protein	0	0	0	0	0	0	0	0	0	0	0	0	0
pufA @ light-harvesting complex 1 alpha chain	1	1	1	1	1	0	0	0	0	0	0	0	0
pufB @ light-harvesting complex 1 beta chain	1	1	1	1	1	1	0	0	0	1	0	0	1
Rhodopsin
Xanthorhodopsin	0	0	0	0	0	0		1	0	1	0	0	0
carbon fixation
3-hydroxypropionate bi-cycle	1	1	1	1	1	0	1	1	0	0	0	0	0
calvin cycle (phosphoribulokinase (PRK) and RuBisCO)	0	0	0	0	0	1	0	0	1	0	0	0	0
bacteriochlorophyll synthesis
fbcH @ ubiquinol-cytochrome c reductase cytochrome b/c1 subunit	0	0	0	0	0	0	0	0	0	0	0	0	0
BCHE @ cholinesterase [EC:3.1.1.8]	0	0	0	0	0	0	0	0	0	0	0	0	0
chlH, bchH @ magnesium chelatase subunit H [EC:6.6.1.1]	1	1	1	1	1	1	1	1	1	0	0	0	0
chlD, bchD @ magnesium chelatase subunit D [EC:6.6.1.1]	1	1	1	1	1	1	1	1	1	0	0	1	0
chlI, bchI @ magnesium chelatase subunit I [EC:6.6.1.1]	1	1	1	1	1	1	1	1	1	0	0	1	0
bchM, chlM @ magnesium-protoporphyrin O-methyltransferase [EC:2.1.1.11]	1	1	1	1	1	1	1	1	0	0	0	0	0
bchE @ anaerobic magnesium-protoporphyrin IX monomethyl ester cyclase [EC:1.21.98.3]	1	1	1	1	1	1	1	1	1	0	0	0	0
bchJ @ divinyl protochlorophyllide a 8-vinyl-reductase	1	1	1	1	1	1	1	1	1	0	0	0	0
chlG, bchG @ chlorophyll/bacteriochlorophyll a synthase [EC:2.5.1.62 2.5.1.133]	1	1	1	1	1	1	1	1	1	1	1	0	1
UBE2L3, UBCH7 @ ubiquitin-conjugating enzyme E2 L3 [EC:2.3.2.23]	0	0	0	0	0	0	0	0	0	0	0	0	0
UBE2L6, UBCH8 @ ubiquitin-conjugating enzyme E2 L6 [EC:2.3.2.23]	0	0	0	0	0	0	0	0	0	0	0	0	0
HIBCH @ 3-hydroxyisobutyryl-CoA hydrolase [EC:3.1.2.4]	0	0	0	0	0	0	0	0	0	0	0	0	0
bchO @ magnesium chelatase accessory protein	0	0	0	0	0	1	0	0	0	0	0	0	0
chlP, bchP @ geranylgeranyl diphosphate/geranylgeranyl-bacteriochlorophyllide a reductase [EC:1.3.1.83 1.3.1.111]	1	1	1	1	1	1	1	1	1	0	0	0	0
bchX @ 3,8-divinyl chlorophyllide a/chlorophyllide a reductase subunit X [EC:1.3.7.14 1.3.7.15]	1	1	1	0	1	1	1	1	1	0	0	0	1
bchY @ 3,8-divinyl chlorophyllide a/chlorophyllide a reductase subunit Y [EC:1.3.7.14 1.3.7.15]	1	1	1	1	0	1	1	1	0	0	0	0	1
bchZ @ 3,8-divinyl chlorophyllide a/chlorophyllide a reductase subunit Z [EC:1.3.7.14 1.3.7.15]	1	1	1	1	1	1	1	1	1	0	0	0	1
bchF @ 3-vinyl bacteriochlorophyllide hydratase [EC:4.2.1.165]	1	1	1	0	1	1	1	1	1	1	0	0	1
bchC @ bacteriochlorophyllide a dehydrogenase [EC:1.1.1.396]	1	1	1	0	1	1	1	1	0	0	0	0	1
bchQ @ bacteriochlorophyllide d C-8(2)-methyltransferase [EC:2.1.1.332]	0	0	0	0	0	1	0	0	0	0	0	0	0
bchR @ bacteriochlorophyllide d C-12(1)-methyltransferase [EC:2.1.1.331]	0	0	0	0	0	1	0	0	0	0	0	0	0
bchV @ 3-vinyl bacteriochlorophyllide hydratase [EC:4.2.1.169]	0	0	0	0	0	0	0	0	0	0	0	0	0
bchU @ bacteriochlorophyllide d C-20 methyltransferase [EC:2.1.1.333]	1	1	1	1	1	1	0	0	0	0	0	0	0
bchK @ bacteriochlorophyll c synthase [EC:2.5.1.-]	0	0	0	0	0	0	0	0	0	0	0	0	0
BUD7, BCH1 @ Chs5-Arf1p-binding protein BUD7/BCH1	0	0	0	0	0	0	0	0	0	0	0	0	0
chlL @ light-independent protochlorophyllide reductase subunit L [EC:1.3.7.7]	1	1	1	1	1	1	1	1	1	0	0	0	0
chlN @ light-independent protochlorophyllide reductase subunit N [EC:1.3.7.7]	1	1	1	1	1	1	1	1	1	0	1	1	0
chlB @ light-independent protochlorophyllide reductase subunit B [EC:1.3.7.7]	1	1	1	1	1	1	1	1	0	0	1	1	0
por @ protochlorophyllide reductase [EC:1.3.1.33]	0	0	0	0	0	0	0	0	1	0	1	0	0
DVR @ divinyl chlorophyllide a 8-vinyl-reductase [EC:1.3.1.75]	0	0	0	0	0	0	0	0	0	0	0	0	0
ko00906 Carotenoid biosynthesis
ZDS, crtQ @ zeta-carotene desaturase [EC:1.3.5.6]	0	0	0	0	0	0	0	0	1	0	0	0	0
crtB @ 15-cis-phytoene/all-trans-phytoene synthase [EC:2.5.1.32 2.5.1.99]	1	1	1	1	1	1	1	1	1	0	0	1	0
crtO @ beta-carotene ketolase (CrtO type)	1	1	1	1	1	0	1	1	0	0	0	1	0
PDS, crtP @ 15-cis-phytoene desaturase [EC:1.3.5.5]	1	1	1	1	1	0	0	0	1	0	0	0	0
crtR @ beta-carotene hydroxylase [EC:1.14.13.-]	0	0	0	0	0	0	0	0	0	0	0	0	0
lcyB, crtL1, crtY @ lycopene beta-cyclase [EC:5.5.1.19]	1	1	1	1	1	1	0	0	0	0	1	0	0
lcyE, crtL2 @ lycopene epsilon-cyclase [EC:5.5.1.18]	0	0	0	0	0	0	1	1	0	0	0	0	0
crtISO, crtH @ prolycopene isomerase [EC:5.2.1.13]	0	0	1	1	0	1	0	0	0	0	0	0	0
crtF @ demethylspheroidene O-methyltransferase [EC:2.1.1.210]	0	0	0	0	0	0	0	0	0	0	0	0	0
crtU @ isorenieratene synthas	0	0	0	0	0	1	0	0	0	0	0	0	0
crtI @ phytoene desaturase [EC:1.3.99.26 1.3.99.28 1.3.99.29 1.3.99.31]	1	1	1	1	1	1	1	1	1	0	0	0	0
K10212, crtO @ glycosyl-4,4'-diaponeurosporenoate acyltransferase [EC:2.3.1.-]	0	0	0	0	0	0	0	0	0	0	0	0	0
crtX @ zeaxanthin glucosyltransferase [EC:2.4.1.276]	0	0	0	0	0	0	0	0	1	0	0	0	0
cruC @ chlorobactene glucosyltransferase	1	1	1	1	1	1	1	1	0	0	0	0	0
cruD @ chlorobactene lauroyltransferase	1	1	1	1	1	0	1	1	1	0	0	0	0
cruA @ lycopene cyclase CruA [EC:5.5.1.19]	0	0	0	0	0	0	0	0	0	1	0	1	1

## Sheet: Flagella
KO	ko02040 Flagellar assembly	Anaerolinea																		Thermomicrobia			Chloroflexi TK10 cluster
								CL500-11 cluster
		Anaerolinea thermolimosa	Bellilinea caldifistulae	Leptolinea tardivitalis	Ornatilinea apprima	Thermanaerothrix daxensis	Anaerolinea-Casp150-chloro-G5	Casp40-chloro-G4	LBG-decH-chloro-G11	LBG-novH-chloro-G10	LBG-octH-chloro-G13	LBG-sepH-chloro-G9	ZH-clbla-chloro-G1	ZH-clbla-chloro-G2	ZSMar2m-chloro-G124	ZSMar2m-chloro-G138	ZSMay80m-chloro-G1	ZSMay80m-chloro-G60	CL500-11-LM	Sphaerobacter thermophilus	Thermomicrobium roseum plasmid	Thermorudis peleae	LBG-decH-chloro-G6	LBG-novH-chloro-G6	LBG-octH-chloro-G6	LBG-sepH-chloro-G6	ZSMay80m-chloro-G79	ZSoct5m-chloro-G111
K02386	flgA @ flagella basal body P-ring formation protein FlgA	0	0	0	0	0	0	0	0	0	0	0	0	0	0	0	0	0	0	0	0	0	0	0	0	0	0	0
K02387	flgB @ flagellar basal-body rod protein FlgB	1	1	1	1	1	1	0	1	0	1	1	1	0	1	1	0	1	1	1	1	1	1	1	1	1	1	0
K02388	flgC @ flagellar basal-body rod protein FlgC	1	1	1	1	1	1	0	1	0	1	1	1	1	1	1	0	1	1	1	1	1	1	1	1	1	1	0
K02389	flgD @ flagellar basal-body rod modification protein FlgD	1	0	0	0	0	1	1	1	0	1	1	1	0	1	1	1	1	1	1	1	1	1	0	1	1	1	0
K02390	flgE @ flagellar hook protein FlgE	1	1	1	1	1	1	1	1	0	1	1	1	0	1	1	1	1	1	1	1	1	1	0	1	1	1	0
K02391	flgF @ flagellar basal-body rod protein FlgF	0	0	0	0	0	0	0		0	0	0	0	0	0	0	0	0	0	0	0	0	0	0	0	0	0	0
K02392	flgG @ flagellar basal-body rod protein FlgG	1	1	1	1	1	0	1	1	0	1	1	0	0	1	0	1	1	1	1	1	1	1	0	0	0	1	1
K02393	flgH @ flagellar L-ring protein precursor FlgH	0	0	0	0	0	0	0	0	0	0	0	0	0	0	0	0	0	0	0	0	0	0	0	0	0	0	0
K02394	flgI @ flagellar P-ring protein precursor FlgI	0	0	0	0	0	0	0	0	0	0	0	0	0	0	0	0	0	0	0	0	0	0	0	0	0	0	0
K02396	flgK @ flagellar hook-associated protein 1 FlgK	1	1	1	1	1	0	0	1	0	1	1	1	0	1	1	1	1	1	1	1	1	1	0	0	0	1	1
K02397	flgL @ flagellar hook-associated protein 3 FlgL	1	1	1	1	1	0	1	1	0	1	1	1	0	1	1	1	1	1	1	1	1	1	0	1	0	1	1
K02398	flgM @ negative regulator of flagellin synthesis FlgM	1	1	1	0	1	0	0	1	0	1	1	0	0	1	0	1	1	0	1	1	1	1	0	0	0	1	1
K02399	flgN @ flagella synthesis protein FlgN	1	1	1	1	1	0	0	1	0	1	1	0	0	1	0	1	1	0	0	0	0	1	0	0	0	1	1
K02400	flhA @ flagellar biosynthesis protein FlhA	1	1	1	1	1	0	1	1	1	1	1	0	0	1	0	0	1	1	1	1	1	1	0	0	0	1	0
K02401	flhB @ flagellar biosynthetic protein FlhB	1	1	1	1	1	0	1	1	1	1	1	0	1	1	0	0	1	1	1	1	1	1	0	1	0	1	0
K02402	flhC @ flagellar transcriptional activator FlhC	0	0	0	0	0	0	0	0	0	0	0	0	0	0	0	0	0	0	0	0	0	0	0	0	0	0	0
K02403	flhD @ flagellar transcriptional activator FlhD	0	0	0	0	0	0	0	0	0	0	0	0	0	0	0	0	0	0	0	0	0	0	0	0	0	0	0
K02405	fliA @ RNA polymerase sigma factor for flagellar operon FliA	1	1	0	0	0	0	1	1	0	1	1	0	0	1	0	1	1	1	1	1	1	1	0	0	0	1	0
K02406	fliC @ flagellin @ ko02020 Two-component system	1	0	1	1	1	0	1	1	0	1	1	1	1	1	1	0	1	1	1	1	1	1	1	1	1	1	1
K02407	fliD @ flagellar hook-associated protein 2	1	1	1	1	1	0	0	1	0	1	1	1	1	1	1	0	1	1	1	1	1	0	0	1	1	1	0
K02408	fliE @ flagellar hook-basal body complex protein FliE	1	1	1	1	1	1	0	1	0	1	1	1	1	1	1	0	1	1	1	1	1	1	1	1	1	1	0
K02409	fliF @ flagellar M-ring protein FliF	1	0	1	0	1	1	0	1	0	1	1	1	1	1	1	0	1	1	1	1	1	1	1	1	1	1	0
K02410	fliG @ flagellar motor switch protein FliG	1	1	1	1	1	1	0	1	0	1	1	1	1	1	1	0	1	1	1	1	1	1	1	1	1	1	0
K02411	fliH @ flagellar assembly protein FliH	1	1	1	1	1	1	0	1	0	1	1	1	1	1	1	0	1	1	1	1	1	1	1	1	1	1	0
K02412	fliI @ flagellum-specific ATP synthase	1	1	1	1	1	1	0	1	0	1	1	1	0	1	1	0	1	1	1	1	1	1	1	1	1	1	0
K02413	fliJ @ flagellar FliJ protein	1	1	1	1	1	1	0	1	0	1	1	1	0	1	1	0	1	1	1	1	1	1	1	1	1	1	0
K02414	fliK @ flagellar hook-length control protein FliK	1	1	1	1	1	1	0	1	0	1	1	1	0	0	1	0	1	1	0	1	1	1	0	1	1	1	0
K02416	fliM @ flagellar motor switch protein FliM	1	1	1	1	1	0	0	1	1	1	1	0	1	1	0	0	1	1	1	1	1	1	0	1	1	1	0
K02417	fliNY, fliN @ flagellar motor switch protein FliN/FliY	1	0	1	1	0	0	1	1	1	1	1	0	1	1	0	0	1	1	1	1	1	1	0	1	1	1	0
K02418	fliOZ, fliO @ flagellar protein FliO/FliZ	1	1	1	1	1	0	1	1	1	1	1	0	1	1	0	0	1	1	1	0	1	0	0	0	0	0	0
K02419	fliP @ flagellar biosynthetic protein FliP	1	1	1	1	1	0	1	1	1	1	1	0	1	1	0	0	1	1	1	1	1	1	0	1	0	1	0
K02420	fliQ @ flagellar biosynthetic protein FliQ	1	1	1	1	1	0	1	1	1	1	1	0	1	1	0	0	1	1	1	1	1	1	0	1	0	1	0
K02421	fliR @ flagellar biosynthetic protein FliR	1	1	1	1	1	0	1	1	1	1	1	0	1	1	0	0	1	1	1	1	1	1	0	1	0	1	0
K02422	fliS @ flagellar protein FliS	1	0	1	0	1	1	0	1	0	1	1	1	0	1	1	0	1	1	1	1	1	0	0	1	0	0	0
K02423	fliT @ flagellar protein FliT	0	0	0	0	0	0	0	0	0	0		0	0	0	0	0	0	0	1	1	0	0	0	0	0	0	0
K02556	motA @ chemotaxis protein MotA	1	1	1	1	1	0	0	1	1	1	1	0	0	1	1	0	1	1	1	1	1	1	0	1	1	1	0
K02557	motB @ chemotaxis protein MotB	1	1	1	1	0	0	0	1	1	1	1	0	0	1	1	0	1	1	1	1	1	1	0	1	1	1	0
K13820	fliR-flhB @ flagellar biosynthetic protein FliR/FlhB	0	0	0	0	0	0	0	0	0	0		0	0	0	0	0	0	0	0	0	0	0	0	0	0	0	0

## Sheet: Secretion Systems
		unclassified	Chloroflexi SL56														Chloroflexi TK10									Ktedonobacteria			Thermomicrobia					Chloroflexia
		Chloroflexi-CSP1-4	Amadorio-chloro-G2	Amadorio-chloro-G3	LHTX18-chloro-G3	RE-chloro-G1	RE-chloro-G2	RE-chloro-G3	RH-chloro-G2	RH-chloro-G4	Soli-chloro-G4	ZE-chloro-G1	ZSMar2m-chloro-G89	ZSMay5m-chloro-G18	ZSoct5m-chloro-G104	ZSoct5m-chloro-G40	LBG-decH-chloro-G6	Lanier-chloro-G1	LBG-novH-chloro-G6	LBG-octH-chloro-G6	RH-chloro-G3	LBG-sepH-chloro-G6	ZH-chloro-G4	ZSMay80m-chloro-G79	ZSoct5m-chloro-G111	ktedonobacter acemifer	Thermogemmatispora carboxidivorans	Thermogemmatispora onikobensis	Nitrolancea hollandica	Sphaerobacter thermophilus	Thermobaculum terrenum	Thermomicrobium roseum	Thermorudis peleae	Chloroflexus aggregans	Chloroflexus aurantiacus	Chloroflexus islandicus	Chloroflexus sp.MS-G	Chloroflexus sp.Y-400-fl	Herpetosiphon aurantiacus	Herpetosiphon geysericola	Kallotenue papyrolyticum	Kouleothrix aurantiaca	Oscillochloris trichoides	Roseiflexus castenholzii	Roseiflexus sp.RS-1	Amadorio-chloro-G1	LHTX18-chloro-G2	Tous12m-chloro-G3	Tous25m-chloro-G3
	Sec (secretion) system
K03070	secA @ preprotein translocase subunit SecA	1	0	0	0	1	0	0	0	0	1	0	0	1	0	1	1	0	0	0	0	0	0	0	0	1	1	1	1	1	1	1	1	1	1	1	1	1	1	1	1	1	0	1	1	0	0	1	0
K03071	secB @ preprotein translocase subunit SecB	0	0	0	0	0	0	0	0	0	0	0	0	0	0	0	0	0	0	0	0	0	0	0	0	0	0	0	0	0	0	0	0	0	0	0	0	0	0	0	0	0	0	0	0	0	0	0	0
K03072	secD @ preprotein translocase subunit SecD	1	1	0	0	0	0	0	0	0	1	0	0	0	0	0	0	0	0	0	0	1	0	0	0	1	1	1	1	1	1	1	1	1	1	1	1	1	1	1	1	1	1	1	1	1	0	0	0
K03073	secE @ preprotein translocase subunit SecE	1	0	0	0	1	1	0	0	1	0	0	0	0	0	0	0	0	0	0	0	0	0	0	0	1	1	1	1	1	1	1	1	1	1	1	1	1	1	1	1	1	1	1	1	0	0	1	0
K03074	secF @ preprotein translocase subunit SecF	1	1	0	0	1	0	0	1	1	1	0	1	0	1	1	0	0	0	0	0	1	0	0	0	1	1	1	1	1	1	1	1	1	1	1	1	1	1	1	1	1	1	1	1	1	0	0	0
K03075	secG @ preprotein translocase subunit SecG	0	0	0	0	1	1	0	1	1	0	0	1	0	1	1	0	1	0	1	1	1	1	0	1	1	1	1	1	1	1	1	1	1	1	1	1	1	1	1	1	1	0	1	1	0	1	1	0
K03076	secY @ preprotein translocase subunit SecY	1	0	0	1	0	0	0	0	1	1	0	0	0	0	1	0	0	0	0	0	0	0	0	0	1	1	1	0	1	1	1	1	1	1	1	1	1	1	1	1	1	1	1	1	0	0	1	0
K12257	secDF @ SecD/SecF fusion protein	0	0	0	0	1	0	0	1	1	0	0	1	0	1	1	0	0	0	0	0	0	0	0	0	0	0	0	0	0	0	0	0	0	0	0	0	0	0	0	0	0	0	0	0	0	0	0	0
K13301	secM @ secretion monitor	0	0	0	0	0	0	0	0	0	0	0	0	0	0	0	0	0	0	0	0	0	0	0	0	0	0	0	0	0	0	0	0	0	0	0	0	0	0	0	0	0	0	0	0	0	0	0	0
K03106	SRP54, ffh @ signal recognition particle subunit SRP54	1	1	1	0	1	0	0	1	0	0	1	1	0	0	0	1	0	0	0	0	0	0	0	0	1	1	1	1	1	1	1	1	1	1	1	1	1	1	1	1	1	1	1	1	0	1	1	1
K03110	ftsY @ fused signal recognition particle receptor	1	0	1	0	1	0	0	1	0	0	1	1	0	0	1	0	0	0	0	0	0	0	0	0	1	1	1	1	1	1	1	1	1	1	1	1	1	1	1	1	1	1	1	1	1	0	0	0
K03210	yajC @ preprotein translocase subunit YajC	0	0	0	0	0	0	0	0	0	0	0	0	0	0	0	0	0	0	0	0	0	0	0	0	0	0	0	0	0	0	0	0	0	0	0	0	0	0	0	0	0	0	0	0	0	0	0	0
K03217	yidC, spoIIIJ, OXA1, ccfA @ YidC/Oxa1 family membrane protein insertase	1	0	0	0	1	0	0	0	1	0	0	0	1	0	1	1	1	1	0	1	0	1	0	0	1	1	1	1	1	1	1	1	1	1	1	1	1	1	1	1	1	1	1	1	0	0	1	0
K01983	ffs @ SRP RNA @ ko03060 Protein export	0	0	0	0	0	0	0	0	0	0	0	0	0	0	0	0	0	0	0	0	0	0	0	0	0	0	0	0	0	0	0	0	0	0	0	0	0	0	0	0	0	0	0	0	0	0	0	0
	Twin-arginine translocation (Tat) system
K03116	tatA @ sec-independent protein translocase protein TatA	1	0	0	0	1	0	1	1	1	1	0	1	0	1	1	0	0	0	0	0	0	0	0	0	1	1	1	1	1	1	1	1	1	1	1	1	1	1	1	1	1	0	1	1	0	0	1	0
K03117	tatB @ sec-independent protein translocase protein TatB	0	0	0	0	0	0	0	0	0	0	0	0	0	0	0	0	0	0	0	0	0	0	0	0	0	1	1	0	0	1	1	0	1	1	1	1	1	1	0	1	0	1	1	1	0	0	1	1
K03118	tatC @ sec-independent protein translocase protein TatC	1	1	0	0	1	1	1	1	1	1	0	1	0	1	1	0	1	0	0	1	0	1	0	0	1	1	1	1	1	1	1	1	1	1	1	1	1	1	1	1	1	1	1	1	0	0	1	1
K03425	tatE @ sec-independent protein translocase protein TatE	0	0	0	0	0	0	0	0	0	0	0	0	0	0	0	0	0	0	0	0	0	0	0	0	0	0	0	0	0	0	0	0	0	0	0	0	0	0	0	0	0	0	0	0	0	0	0	0
	Secretion systems
	Type I secretion system	0	0	0	0	0	0	0	0	0	0	0	0	0	0	0	0	0	0	0	0	0	0	0	0	0	0	0	0	0	0	0	0	0	0	0	0	0	0	0	0	0	0	0	0	0	0	0	0
	Type II secretion system	0	0	0	0	0	0	0	0	0	0	0	0	0	0	0	0	0	0	0	0	0	0	0	0	0	0	0	0	0	0	0	0	0	0	0	0	0	0	0	0	0	0	0	0	0	0	0	0
	Type III secretion system	0	0	0	0	0	0	0	0	0	0	0	0	0	0	0	0	0	0	0	0	0	0	0	0	0	0	0	0	0	0	0	0	0	0	0	0	0	0	0	0	0	0	0	0	0	0	0	0
	Type IV secretion system	0	0	0	0	0	0	0	0	0	0	0	0	0	0	0	0	0	0	0	0	0	0	0	0	0	0	0	0	0	0	0	0	0	0	0	0	0	0	0	0	0	0	0	0	0	0	0	0
	Type V secretion system	0	0	0	0	0	0	0	0	0	0	0	0	0	0	0	0	0	0	0	0	0	0	0	0	0	0	0	0	0	0	0	0	0	0	0	0	0	0	0	0	0	0	0	0	0	0	0	0
	Type VI secretion system	0	0	0	0	0	0	0	0	0	0	0	0	0	0	0	0	0	0	0	0	0	0	0	0	0	0	0	0	0	0	0	0	0	0	0	0	0	0	0	0	0	0	0	0	0	0	0	0
	Type 1 pilus	0	0	0	0	0	0	0	0	0	0	0	0	0	0	0	0	0	0	0	0	0	0	0	0	0	0	0	0	0	0	0	0	0	0	0	0	0	0	0	0	0	0	0	0	0	0	0	0
	curli production assembly	0	0	0	0	0	0	0	0	0	0	0	0	0	0	0	0	0	0	0	0	0	0	0	0	0	0	0	0	0	0	0	0	0	0	0	0	0	0	0	0	0	0	0	0	0	0	0	0
	P pilus	0	0	0	0	0	0	0	0	0	0	0	0	0	0	0	0	0	0	0	0	0	0	0	0	0	0	0	0	0	0	0	0	0	0	0	0	0	0	0	0	0	0	0	0	0	0	0	0
[truncated: 78 more columns]

## Sheet:  LPS Biosynthesis
		unclassified	Chloroflexi SL56														Chloroflexi TK10									Ktedonobacteria			Thermomicrobia					Chloroflexia
	ko00540 Lipopolysaccharide biosynthesis	Chloroflexi-CSP1-4	Amadorio-chloro-G2	Amadorio-chloro-G3	LHTX18-chloro-G3	RE-chloro-G1	RE-chloro-G2	RE-chloro-G3	RH-chloro-G2	RH-chloro-G4	Soli-chloro-G4	ZE-chloro-G1	ZSMar2m-chloro-G89	ZSMay5m-chloro-G18	ZSoct5m-chloro-G104	ZSoct5m-chloro-G40	LBG-decH-chloro-G6	Lanier-chloro-G1	LBG-novH-chloro-G6	LBG-octH-chloro-G6	RH-chloro-G3	LBG-sepH-chloro-G6	ZH-chloro-G4	ZSMay80m-chloro-G79	ZSoct5m-chloro-G111	ktedonobacter acemifer	Thermogemmatispora carboxidivorans	Thermogemmatispora onikobensis	Nitrolancea hollandica	Sphaerobacter thermophilus	Thermobaculum terrenum	Thermomicrobium roseum	Thermorudis peleae	Chloroflexus aggregans	Chloroflexus aurantiacus	Chloroflexus islandicus	Chloroflexus sp.MS-G	Chloroflexus sp.Y-400-fl	Herpetosiphon aurantiacus	Herpetosiphon geysericola	Kallotenue papyrolyticum	Kouleothrix aurantiaca	Oscillochloris trichoides	Roseiflexus castenholzii	Roseiflexus sp.RS-1	Amadorio-chloro-G1	LHTX18-chloro-G2	Tous12m-chloro-G3	Tous25m-chloro-G3
	Lipid A
K00748	lpxB @ lipid-A-disaccharide synthase [EC:2.4.1.182] @ ko00540 Lipopolysaccharide biosynthesis # ko01100 Metabolic pathways @ [BR:ko00001] # Metabolism # Glycan biosynthesis and metabolism # 00540 Lipopolysaccharide biosynthesis # K00748 lpxB; lipid-A-disaccharide synthase # KEGG modules [BR:ko00002] # Pathway module # Carbohydrate and lipid metabolism # Lipopolysaccharide metabolism # M00060 Lipo…	0	0	0	0	0	0	0	0	0	0	0	0	0	0	0	0	0	0	0	0	0	0	0	0	0	0	0	0	0	0	0	0	0	0	0	0	0	0	0	0	0	0	0	0	0	0	0	0
K00677	lpxA @ UDP-N-acetylglucosamine acyltransferase [EC:2.3.1.129] @ ko00540 Lipopolysaccharide biosynthesis # ko01100 Metabolic pathways # ko01503 Cationic antimicrobial peptide (CAMP) resistance @ [BR:ko00001] # Metabolism # Glycan biosynthesis and metabolism # 00540 Lipopolysaccharide biosynthesis # K00677 lpxA; UDP-N-acetylglucosamine acyltransferase # Human Diseases # Drug resistance # 01503 Cati…	0	0	0	0	0	0	0	0	0	0	0	0	0	0	0	0	0	0	0	0	0	0	0	0	0	0	0	0	0	0	0	0	0	0	0	0	0	0	0	0	0	0	0	0	0	0	0	0
K02536	lpxD @ UDP-3-O-[3-hydroxymyristoyl] glucosamine N-acyltransferase [EC:2.3.1.191] @ ko00540 Lipopolysaccharide biosynthesis # ko01100 Metabolic pathways @ [BR:ko00001] # Metabolism # Glycan biosynthesis and metabolism # 00540 Lipopolysaccharide biosynthesis # K02536 lpxD; UDP-3-O-[3-hydroxymyristoyl] glucosamine N-acyltransferase # KEGG modules [BR:ko00002] # Pathway module # Carbohydrate and lipi…	0	0	0	0	0	0	0	0	0	0	0	0	0	0	0	0	0	0	0	0	0	0	0	0	0	0	0	0	0	0	0	0	0	0	0	0	0	0	0	0	0	0	0	0	0	0	0	0
K02517	lpxL, htrB @ Kdo2-lipid IVA lauroyltransferase [EC:2.3.1.241] @ ko00540 Lipopolysaccharide biosynthesis # ko01100 Metabolic pathways @ [BR:ko00001] # Metabolism # Glycan biosynthesis and metabolism # 00540 Lipopolysaccharide biosynthesis # K02517 lpxL, htrB; Kdo2-lipid IVA lauroyltransferase # KEGG modules [BR:ko00002] # Pathway module # Carbohydrate and lipid metabolism # Lipopolysaccharide meta…	1	0	0	0	1	1	0	1	1	1	1	1	1	0	1	0	0	0	0	0	0	0	0	0	0	1	1	1	1	1	1	1	0	0	0	0	0	1	1	1	0	0	0	0	0	0	0	0
K02560	lpxM, msbB @ lauroyl-Kdo2-lipid IVA myristoyltransferase [EC:2.3.1.243] @ ko00540 Lipopolysaccharide biosynthesis # ko01100 Metabolic pathways @ [BR:ko00001] # Metabolism # Glycan biosynthesis and metabolism # 00540 Lipopolysaccharide biosynthesis # K02560 lpxM, msbB; lauroyl-Kdo2-lipid IVA myristoyltransferase # KEGG modules [BR:ko00002] # Pathway module # Carbohydrate and lipid metabolism # Lip…	0	0	0	0	0	0	0	0	0	0	0	0	0	0	0	0	0	0	0	0	0	0	0	0	0	0	0	0	0	0	0	0	0	0	0	0	0	0	0	0	0	0	0	0	0	0	0	0
K02535	lpxC @ UDP-3-O-[3-hydroxymyristoyl] N-acetylglucosamine deacetylase [EC:3.5.1.108] @ ko00540 Lipopolysaccharide biosynthesis # ko01100 Metabolic pathways @ [BR:ko00001] # Metabolism # Glycan biosynthesis and metabolism # 00540 Lipopolysaccharide biosynthesis # K02535 lpxC; UDP-3-O-[3-hydroxymyristoyl] N-acetylglucosamine deacetylase # KEGG modules [BR:ko00002] # Pathway module # Carbohydrate and …	0	0	0	0	0	0	0	0	0	0	0	0	0	0	0	0	0	0	0	0	0	0	0	0	0	0	0	0	0	0	0	0	0	0	0	0	0	0	0	0	0	0	0	0	0	0	0	0
K16363	lpxC-fabZ @ UDP-3-O-[3-hydroxymyristoyl] N-acetylglucosamine deacetylase / 3-hydroxyacyl-[acyl-carrier-protein] dehydratase [EC:3.5.1.108 4.2.1.59] @ ko00061 Fatty acid biosynthesis # ko00540 Lipopolysaccharide biosynthesis # ko01100 Metabolic pathways # ko01212 Fatty acid metabolism @ [BR:ko00001] # Metabolism # Lipid metabolism # 00061 Fatty acid biosynthesis # K16363 lpxC-fabZ; UDP-3-O-[3-hydr…	0	0	0	0	0	0	0	0	0	0	0	0	0	0	0	0	0	0	0	0	0	0	0	0	0	0	0	0	0	0	0	0	0	0	0	0	0	0	0	0	0	0	0	0	0	0	0	0
K03269	lpxH @ UDP-2,3-diacylglucosamine hydrolase [EC:3.6.1.54] @ ko00540 Lipopolysaccharide biosynthesis # ko01100 Metabolic pathways @ [BR:ko00001] # Metabolism # Glycan biosynthesis and metabolism # 00540 Lipopolysaccharide biosynthesis # K03269 lpxH; UDP-2,3-diacylglucosamine hydrolase # KEGG modules [BR:ko00002] # Pathway module # Carbohydrate and lipid metabolism # Lipopolysaccharide metabolism # …	0	0	0	0	0	0	0	0	0	0	0	0	0	0	0	0	0	0	0	0	0	0	0	0	0	0	0	0	0	0	0	0	0	0	0	0	0	0	0	0	0	0	0	0	0	0	0	0
K00912	lpxK @ tetraacyldisaccharide 4'-kinase [EC:2.7.1.130] @ ko00540 Lipopolysaccharide biosynthesis # ko01100 Metabolic pathways @ [BR:ko00001] # Metabolism # Glycan biosynthesis and metabolism # 00540 Lipopolysaccharide biosynthesis # K00912 lpxK; tetraacyldisaccharide 4'-kinase # KEGG modules [BR:ko00002] # Pathway module # Carbohydrate and lipid metabolism # Lipopolysaccharide metabolism # M00060 …	0	0	0	0	0	0	0	0	0	0	0	0	0	0	0	0	0	0	0	0	0	0	0	0	0	0	0	0	0	0	0	0	0	0	0	0	0	0	0	0	0	0	0	0	0	0	0	0
	Core region
K02527	kdtA, waaA @ 3-deoxy-D-manno-octulosonic-acid transferase [EC:2.4.99.12 2.4.99.13 2.4.99.14 2.4.99.15] @ ko00540 Lipopolysaccharide biosynthesis # ko01100 Metabolic pathways @ [BR:ko00001] # Metabolism # Glycan biosynthesis and metabolism # 00540 Lipopolysaccharide biosynthesis # K02527 kdtA, waaA; 3-deoxy-D-manno-octulosonic-acid transferase # KEGG modules [BR:ko00002] # Pathway module # Carbohy…	0	0	0	0	0	0	0	0	0	0	0	0	0	0	0	0	0	0	0	0	0	0	0	0	0	0	0	0	0	0	0	0	0	0	0	0	0	0	0	0	0	0	0	0	0	0	0	0
K12981	waaZ, rfaZ @ KDO transferase III [EC:2.4.99.-] @ ko00540 Lipopolysaccharide biosynthesis @ [BR:ko00001] # Metabolism # Glycan biosynthesis and metabolism # 00540 Lipopolysaccharide biosynthesis # K12981 waaZ, rfaZ; KDO transferase III # Enzymes [BR:ko01000] # 2. Transferases # 2.4 Glycosyltransferases # 2.4.99 Transferring other glycosyl groups # 2.4.99.- # K12981 waaZ, rfaZ; KDO transferase III …	0	0	0	0	0	0	0	0	0	0	0	0	0	0	0	0	0	0	0	0	0	0	0	0	0	0	0	0	0	0	0	0	0	0	0	0	0	0	0	0	0	0	0	0	0	0	0	0
K02841	waaC, rfaC @ heptosyltransferase I [EC:2.4.-.-] @ ko00540 Lipopolysaccharide biosynthesis # ko01100 Metabolic pathways @ [BR:ko00001] # Metabolism # Glycan biosynthesis and metabolism # 00540 Lipopolysaccharide biosynthesis # K02841 waaC, rfaC; heptosyltransferase I # KEGG modules [BR:ko00002] # Pathway module # Carbohydrate and lipid metabolism # Lipopolysaccharide metabolism # M00080 Lipopolysa…	0	0	0	0	0	0	0	0	0	0	0	0	0	0	0	0	1	0	0	0	0	0	0	0	0	0	0	0	0	0	0	0	0	0	0	0	0	0	0	0	0	0	0	0	0	0	0	0
K02843	waaF, rfaF @ heptosyltransferase II [EC:2.4.-.-] @ ko00540 Lipopolysaccharide biosynthesis # ko01100 Metabolic pathways @ [BR:ko00001] # Metabolism # Glycan biosynthesis and metabolism # 00540 Lipopolysaccharide biosynthesis # K02843 waaF, rfaF; heptosyltransferase II # KEGG modules [BR:ko00002] # Pathway module # Carbohydrate and lipid metabolism # Lipopolysaccharide metabolism # M00080 Lipopoly…	0	0	0	0	0	0	0	0	0	0	0	0	0	0	0	1	0	0	1	1	0	1	0	0	1	1	1	1	1	1	1	1	1	0	0	0	0	1	1	1	0	0	0	0	0	0	0	0
K02849	waaQ, rfaQ @ heptosyltransferase III [EC:2.4.-.-] @ ko00540 Lipopolysaccharide biosynthesis # ko01100 Metabolic pathways @ [BR:ko00001] # Metabolism # Glycan biosynthesis and metabolism # 00540 Lipopolysaccharide biosynthesis # K02849 waaQ, rfaQ; heptosyltransferase III # KEGG modules [BR:ko00002] # Pathway module # Carbohydrate and lipid metabolism # Lipopolysaccharide metabolism # M00080 Lipopo…	0	0	0	0	0	0	0	0	0	0	0	0	0	0	0	0	0	0	0	0	0	0	0	0	1	1	1	1	1	1	1	1	0	1	1	1	1	1	1	1	0	1	0	0	0	1	0	0
K03277	waaU, rfaK @ heptosyltransferase IV [EC:2.4.-.-] @ ko00540 Lipopolysaccharide biosynthesis # ko01100 Metabolic pathways @ [BR:ko00001] # Metabolism # Glycan biosynthesis and metabolism # 00540 Lipopolysaccharide biosynthesis # K03277 waaU, rfaK; heptosyltransferase IV # Enzymes [BR:ko01000] # 2. Transferases # 2.4 Glycosyltransferases # 2.4.- Glycosyltransferases # 2.4.-.- # K03277 waaU, rfaK; he…	0	0	0	0	0	0	0	0	0	0	0	0	0	0	0	0	0	0	0	0	0	0	0	0	0	0	0	0	0	0	0	0	0	0	0	0	0	0	0	0	0	0	0	0	0	0	0	0
K02844	waaG, rfaG @ UDP-glucose:(heptosyl)LPS alpha-1,3-glucosyltransferase [EC:2.4.1.-] @ ko00540 Lipopolysaccharide biosynthesis # ko01100 Metabolic pathways @ [BR:ko00001] # Metabolism # Glycan biosynthesis and metabolism # 00540 Lipopolysaccharide biosynthesis # K02844 waaG, rfaG; UDP-glucose:(heptosyl)LPS alpha-1,3-glucosyltransferase # KEGG modules [BR:ko00002] # Pathway module # Carbohydrate and …	0	0	0	0	0	0	0	0	0	0	0	0	0	0	0	0	1	1	0	0	0	0	0	0	0	0	0	1	0	1	0	0	1	1	1	1	1	0	0	1	1	1	1	1	0	0	1	0
K03275	waaO, rfaI @ UDP-glucose:(glucosyl)LPS alpha-1,3-glucosyltransferase [EC:2.4.1.-] @ ko00540 Lipopolysaccharide biosynthesis # ko01100 Metabolic pathways @ [BR:ko00001] # Metabolism # Glycan biosynthesis and metabolism # 00540 Lipopolysaccharide biosynthesis # K03275 waaO, rfaI; UDP-glucose:(glucosyl)LPS alpha-1,3-glucosyltransferase # Enzymes [BR:ko01000] # 2. Transferases # 2.4 Glycosyltransfera…	0	0	0	0	0	0	0	0	0	0	0	0	0	0	0	0	0	0	0	0	0	0	0	0	0	0	0	0	0	0	0	0	0	0	0	0	0	0	0	0	0	0	0	0	0	0	0	0
K03276	waaR, waaT, rfaJ @ UDP-glucose/galactose:(glucosyl)LPS alpha-1,2-glucosyl/galactosyltransferase [EC:2.4.1.-] @ ko00540 Lipopolysaccharide biosynthesis # ko01100 Metabolic pathways @ [BR:ko00001] # Metabolism # Glycan biosynthesis and metabolism # 00540 Lipopolysaccharide biosynthesis # K03276 waaR, waaT, rfaJ; UDP-glucose/galactose:(glucosyl)LPS alpha-1,2-glucosyl/galactosyltransferase # Enzymes …	0	0	0	0	0	0	0	0	0	0	0	0	0	0	0	0	0	0	0	0	0	0	0	0	0	0	0	0	0	0	0	0	0	0	0	0	0	0	0	0	0	0	0	0	0	0	0	0
K03279	waaJ, rfaJ @ UDP-glucose:(galactosyl)LPS alpha-1,2-glucosyltransferase [EC:2.4.1.58] @ ko00540 Lipopolysaccharide biosynthesis # ko01100 Metabolic pathways @ [BR:ko00001] # Metabolism # Glycan biosynthesis and metabolism # 00540 Lipopolysaccharide biosynthesis # K03279 waaJ, rfaJ; UDP-glucose:(galactosyl)LPS alpha-1,2-glucosyltransferase # KEGG modules [BR:ko00002] # Pathway module # Carbohydrate…	0	0	0	0	0	0	0	0	0	0	0	0	0	0	0	0	0	0	0	0	0	0	0	0	0	0	0	0	0	0	0	0	0	0	0	0	0	0	0	0	0	0	0	0	0	0	0	0
K02840	waaB, rfaB @ UDP-D-galactose:(glucosyl)LPS alpha-1,6-D-galactosyltransferase [EC:2.4.1.-] @ ko00540 Lipopolysaccharide biosynthesis # ko01100 Metabolic pathways @ [BR:ko00001] # Metabolism # Glycan biosynthesis and metabolism # 00540 Lipopolysaccharide biosynthesis # K02840 waaB, rfaB; UDP-D-galactose:(glucosyl)LPS alpha-1,6-D-galactosyltransferase # KEGG modules [BR:ko00002] # Pathway module # C…	0	0	0	0	0	0	0	0	0	0	0	0	0	0	0	0	0	0	0	0	0	0	0	0	0	0	0	0	0	0	0	0	0	0	0	0	0	0	0	0	0	0	0	0	0	0	0	0
K03278	waaI, rfaI @ UDP-D-galactose:(glucosyl)LPS alpha-1,3-D-galactosyltransferase [EC:2.4.1.44] @ ko00540 Lipopolysaccharide biosynthesis # ko01100 Metabolic pathways @ [BR:ko00001] # Metabolism # Glycan biosynthesis and metabolism # 00540 Lipopolysaccharide biosynthesis # K03278 waaI, rfaI; UDP-D-galactose:(glucosyl)LPS alpha-1,3-D-galactosyltransferase # KEGG modules [BR:ko00002] # Pathway module # …	0	0	0	0	0	0	0	0	0	0	0	0	0	0	0	0	0	0	0	0	0	0	0	0	0	0	0	0	0	0	0	0	0	0	0	0	0	0	0	0	0	0	0	0	0	0	0	0
K03280	waaK, rfaK @ UDP-N-acetylglucosamine:(glucosyl)LPS alpha-1,2-N-acetylglucosaminyltransferase [EC:2.4.1.56] @ ko00540 Lipopolysaccharide biosynthesis # ko01100 Metabolic pathways @ [BR:ko00001] # Metabolism # Glycan biosynthesis and metabolism # 00540 Lipopolysaccharide biosynthesis # K03280 waaK, rfaK; UDP-N-acetylglucosamine:(glucosyl)LPS alpha-1,2-N-acetylglucosaminyltransferase # KEGG modules …	0	0	0	0	0	0	0	0	0	0	0	0	0	0	0	0	0	0	0	0	0	0	0	0	0	0	0	0	0	0	0	0	0	0	0	0	0	0	0	0	0	0	0	0	0	0	0	0
K02848	waaP, rfaP @ heptose I phosphotransferase [EC:2.7.1.-] @ ko00540 Lipopolysaccharide biosynthesis # ko01100 Metabolic pathways @ [BR:ko00001] # Metabolism # Glycan biosynthesis and metabolism # 00540 Lipopolysaccharide biosynthesis # K02848 waaP, rfaP; heptose I phosphotransferase # KEGG modules [BR:ko00002] # Pathway module # Carbohydrate and lipid metabolism # Lipopolysaccharide metabolism # M00…	0	0	0	0	0	0	0	0	0	0	0	0	0	0	0	0	0	0	0	0	0	0	0	0	0	0	0	0	0	0	0	0	0	0	0	0	0	0	0	0	0	0	0	0	0	0	0	0
K02850	waaY, rfaY @ heptose II phosphotransferase [EC:2.7.1.-] @ ko00540 Lipopolysaccharide biosynthesis # ko01100 Metabolic pathways @ [BR:ko00001] # Metabolism # Glycan biosynthesis and metabolism # 00540 Lipopolysaccharide biosynthesis # K02850 waaY, rfaY; heptose II phosphotransferase # KEGG modules [BR:ko00002] # Pathway module # Carbohydrate and lipid metabolism # Lipopolysaccharide metabolism # M…	0	0	0	0	0	0	0	0	0	0	0	0	0	0	0	0	0	0	0	0	0	0	0	0	0	0	0	0	0	0	0	0	0	0	0	0	0	0	0	0	0	0	0	0	0	0	0	0
K12975	eptB @ KDO II ethanolaminephosphotransferase [EC:2.7.8.42] @ ko00540 Lipopolysaccharide biosynthesis # ko01503 Cationic antimicrobial peptide (CAMP) resistance @ [BR:ko00001] # Metabolism # Glycan biosynthesis and metabolism # 00540 Lipopolysaccharide biosynthesis # K12975 eptB; KDO II ethanolaminephosphotransferase # Human Diseases # Drug resistance # 01503 Cationic antimicrobial peptide (CAMP) …	0	0	0	0	0	0	0	0	0	0	0	0	0	0	0	0	0	0	0	0	0	0	0	0	0	0	0	0	0	0	0	0	0	0	0	0	0	0	0	0	0	0	0	0	0	0	0	0
K19353	eptC @ heptose-I-phosphate ethanolaminephosphotransferase [EC:2.7.8.-] @ ko00540 Lipopolysaccharide biosynthesis @ [BR:ko00001] # Metabolism # Glycan biosynthesis and metabolism # 00540 Lipopolysaccharide biosynthesis # K19353 eptC; heptose-I-phosphate ethanolaminephosphotransferase # Enzymes [BR:ko01000] # 2. Transferases # 2.7 Transferring phosphorus-containing groups # 2.7.8 Transferases for o…	0	0	0	0	0	0	0	0	0	0	0	0	0	0	0	0	0	0	0	0	0	0	0	0	0	0	0	0	0	0	0	0	0	0	0	0	0	0	0	0	0	0	0	0	0	0	0	0
	O-antigen
K02847	waaL, rfaL @ O-antigen ligase [EC:2.4.1.-] @ ko00540 Lipopolysaccharide biosynthesis # ko01100 Metabolic pathways @ [BR:ko00001] # Metabolism # Glycan biosynthesis and metabolism # 00540 Lipopolysaccharide biosynthesis # K02847 waaL, rfaL; O-antigen ligase # KEGG modules [BR:ko00002] # Pathway module # Carbohydrate and lipid metabolism # Lipopolysaccharide metabolism # M00080 Lipopolysaccharide b…	0	0	0	0	0	0	0	0	0	0	0	0	0	0	0	0	0	0	0	0	0	0	0	0	0	0	0	1	1	1	1	1	0	1	1	1	1	1	1	1	1	1	1	1	0	0	1	0
	Unusual sugars
K06041	kdsD, kpsF @ arabinose-5-phosphate isomerase [EC:5.3.1.13] @ ko00540 Lipopolysaccharide biosynthesis # ko01100 Metabolic pathways @ [BR:ko00001] # Metabolism # Glycan biosynthesis and metabolism # 00540 Lipopolysaccharide biosynthesis # K06041 kdsD, kpsF; arabinose-5-phosphate isomerase # KEGG modules [BR:ko00002] # Pathway module # Carbohydrate and lipid metabolism # Lipopolysaccharide metabolis…	0	0	0	0	0	0	0	0	0	0	0	0	0	0	0	0	0	0	0	0	0	0	0	0	0	0	0	0	0	0	0	0	0	0	0	0	0	0	0	0	0	0	0	0	0	0	0	0
K01627	kdsA @ 2-dehydro-3-deoxyphosphooctonate aldolase (KDO 8-P synthase) [EC:2.5.1.55] @ ko00540 Lipopolysaccharide biosynthesis # ko01100 Metabolic pathways @ [BR:ko00001] # Metabolism # Glycan biosynthesis and metabolism # 00540 Lipopolysaccharide biosynthesis # K01627 kdsA; 2-dehydro-3-deoxyphosphooctonate aldolase (KDO 8-P synthase) # KEGG modules [BR:ko00002] # Pathway module # Carbohydrate and l…	0	0	0	0	1	0	0	0	0	0	0	1	0	0	0	0	1	0	0	0	0	0	0	0	0	0	0	0	0	0	0	0	0	0	0	0	0	0	0	0	0	0	0	0	0	0	0	0
K03270	kdsC @ 3-deoxy-D-manno-octulosonate 8-phosphate phosphatase (KDO 8-P phosphatase) [EC:3.1.3.45] @ ko00540 Lipopolysaccharide biosynthesis # ko01100 Metabolic pathways @ [BR:ko00001] # Metabolism # Glycan biosynthesis and metabolism # 00540 Lipopolysaccharide biosynthesis # K03270 kdsC; 3-deoxy-D-manno-octulosonate 8-phosphate phosphatase (KDO 8-P phosphatase) # KEGG modules [BR:ko00002] # Pathway…	0	0	0	0	0	0	0	0	0	0	0	0	0	0	0	0	0	0	0	0	0	0	0	0	0	0	0	0	0	0	0	0	0	0	0	0	0	0	0	1	0	0	0	0	0	0	0	0
K00979	kdsB @ 3-deoxy-manno-octulosonate cytidylyltransferase (CMP-KDO synthetase) [EC:2.7.7.38] @ ko00540 Lipopolysaccharide biosynthesis # ko01100 Metabolic pathways @ [BR:ko00001] # Metabolism # Glycan biosynthesis and metabolism # 00540 Lipopolysaccharide biosynthesis # K00979 kdsB; 3-deoxy-manno-octulosonate cytidylyltransferase (CMP-KDO synthetase) # KEGG modules [BR:ko00002] # Pathway module # Ca…	0	0	0	0	0	0	0	0	0	0	0	0	0	0	0	0	0	0	0	0	0	0	0	0	0	0	0	0	0	0	0	0	0	0	0	0	0	0	0	0	0	0	0	0	0	0	0	0
K03271	gmhA, lpcA @ D-sedoheptulose 7-phosphate isomerase [EC:5.3.1.28] @ ko00540 Lipopolysaccharide biosynthesis # ko01100 Metabolic pathways @ [BR:ko00001] # Metabolism # Glycan biosynthesis and metabolism # 00540 Lipopolysaccharide biosynthesis # K03271 gmhA, lpcA; D-sedoheptulose 7-phosphate isomerase # KEGG modules [BR:ko00002] # Pathway module # Carbohydrate and lipid metabolism # Lipopolysacchari…	0	0	0	0	0	0	0	0	0	0	0	0	0	0	0	0	0	0	0	0	0	0	0	0	1	1	1	1	1	1	1	1	1	1	1	1	1	1	1	1	1	1	1	1	0	0	1	1
K03272	gmhC, hldE, waaE, rfaE @ D-beta-D-heptose 7-phosphate kinase / D-beta-D-heptose 1-phosphate adenosyltransferase [EC:2.7.1.167 2.7.7.70] @ ko00540 Lipopolysaccharide biosynthesis # ko01100 Metabolic pathways @ [BR:ko00001] # Metabolism # Glycan biosynthesis and metabolism # 00540 Lipopolysaccharide biosynthesis # K03272 gmhC, hldE, waaE, rfaE; D-beta-D-heptose 7-phosphate kinase / D-beta-D-heptose…	0	0	0	0	0	0	0	0	0	0	0	0	0	0	0	0	0	0	1	0	0	0	0	0	1	1	1	1	1	1	1	1	1	1	1	1	1	1	1	1	0	1	1	1	0	0	1	0
K03273	gmhB @ D-glycero-D-manno-heptose 1,7-bisphosphate phosphatase [EC:3.1.3.82 3.1.3.83] @ ko00540 Lipopolysaccharide biosynthesis # ko01100 Metabolic pathways @ [BR:ko00001] # Metabolism # Glycan biosynthesis and metabolism # 00540 Lipopolysaccharide biosynthesis # K03273 gmhB; D-glycero-D-manno-heptose 1,7-bisphosphate phosphatase # KEGG modules [BR:ko00002] # Pathway module # Carbohydrate and lipi…	0	0	0	0	0	0	0	0	0	0	0	0	0	0	0	0	0	0	1	0	0	0	0	0	0	0	1	1	1	1	0	1	1	1	1	1	1	1	1	1	1	0	1	1	0	0	0	0
K03274	gmhD, rfaD @ ADP-L-glycero-D-manno-heptose 6-epimerase [EC:5.1.3.20] @ ko00540 Lipopolysaccharide biosynthesis # ko01100 Metabolic pathways @ [BR:ko00001] # Metabolism # Glycan biosynthesis and metabolism # 00540 Lipopolysaccharide biosynthesis # K03274 gmhD, rfaD; ADP-L-glycero-D-manno-heptose 6-epimerase # KEGG modules [BR:ko00002] # Pathway module # Carbohydrate and lipid metabolism # Lipopoly…	0	0	0	0	0	0	0	0	0	0	0	0	0	0	0	0	0	0	0	0	0	0	0	0	0	0	0	0	0	0	0	0	0	0	0	0	0	0	0	0	0	0	0	0	0	0	0	0
[truncated: 78 more columns]

## Sheet: Peptidoglycan Biosynthesis
		unclassified	Chloroflexi SL56														Chloroflexi TK10									Ktedonobacteria			Thermomicrobia					Chloroflexia
		Chloroflexi-CSP1-4	Amadorio-chloro-G2	Amadorio-chloro-G3	LHTX18-chloro-G3	RE-chloro-G1	RE-chloro-G2	RE-chloro-G3	RH-chloro-G2	RH-chloro-G4	Soli-chloro-G4	ZE-chloro-G1	ZSMar2m-chloro-G89	ZSMay5m-chloro-G18	ZSoct5m-chloro-G104	ZSoct5m-chloro-G40	LBG-decH-chloro-G6	Lanier-chloro-G1	LBG-novH-chloro-G6	LBG-octH-chloro-G6	RH-chloro-G3	LBG-sepH-chloro-G6	ZH-chloro-G4	ZSMay80m-chloro-G79	ZSoct5m-chloro-G111	ktedonobacter acemifer	Thermogemmatispora carboxidivorans	Thermogemmatispora onikobensis	Nitrolancea hollandica	Sphaerobacter thermophilus	Thermobaculum terrenum	Thermomicrobium roseum	Thermorudis peleae	Chloroflexus aggregans	Chloroflexus aurantiacus	Chloroflexus islandicus	Chloroflexus sp.MS-G	Chloroflexus sp.Y-400-fl	Herpetosiphon aurantiacus	Herpetosiphon geysericola	Kallotenue papyrolyticum	Kouleothrix aurantiaca	Oscillochloris trichoides	Roseiflexus castenholzii	Roseiflexus sp.RS-1	Amadorio-chloro-G1	LHTX18-chloro-G2	Tous12m-chloro-G3	Tous25m-chloro-G3
	Transferase/Dehydrogenase
K00790	murA @ UDP-N-acetylglucosamine 1-carboxyvinyltransferase [EC:2.5.1.7]	1	0	0	1	0	1	0	0	1	0	0	1	0	0	0	0	0	0	1	0	0	0	1	0	1	1	1	1	1	1	1	1	1	1	1	1	1	1	1	1	1	1	1	1	1	1	0	0
K00075	murB @ UDP-N-acetylmuramate dehydrogenase [EC:1.3.1.98]	1	0	1	1	1	0	1	1	0	1	0	1	1	1	0	0	0	0	0	0	0	0	0	0	1	1	1	1	1	1	1	1	1	1	1	1	1	1	1	1	1	1	1	1	0	1	1	0
	Amino acid ligase
K01924	murC @ UDP-N-acetylmuramate--alanine ligase [EC:6.3.2.8]	1	0	0	0	1	0	0	1	0	0	1	1	1	0	0	0	0	0	0	0	0	0	0	0	1	1	1	0	1	1	1	1	1	1	1	1	1	1	1	1	1	1	1	1	0	1	1	0
K01925	murD @ UDP-N-acetylmuramoylalanine--D-glutamate ligase [EC:6.3.2.9]	1	0	0	1	1	0	0	1	0	0	1	1	1	0	0	1	0	0	0	0	0	0	0	1	1	1	1	1	1	1	1	1	1	1	1	1	1	1	1	1	1	1	1	1	0	0	1	0
K01928	murE @ UDP-N-acetylmuramoyl-L-alanyl-D-glutamate--2,6-diaminopimelate ligase [EC:6.3.2.13]	1	0	1	1	1	1	1	1	1	0	1	0	1	0	1	1	0	0	1	1	0	0	0	0	1	1	1	1	1	1	1	1	1	1	1	1	1	1	1	1	1	1	1	1	1	0	1	0
K05362	murE @ UDP-N-acetylmuramoyl-L-alanyl-D-glutamate-L-lysine ligase [EC:6.3.2.7]	0	0	0	0	0	0	0	0	0	0	0	0	0	0	0	0	0	0	0	0	0	0	0	0	0	0	0	0	0	0	0	0	0	0	0	0	0	0	0	0	0	0	0	0	0	0	0	0
K01929	murF @ UDP-N-acetylmuramoyl-tripeptide--D-alanyl-D-alanine ligase [EC:6.3.2.10]	1	0	1	0	1	0	0	1	0	0	1	1	0	0	0	1	0	0	0	0	0	0	0	1	1	1	1	1	1	1	1	1	1	1	1	1	1	1	1	1	0	1	1	1	0	0	1	0
K15792	murEF @ murE/murF fusion protein [EC:6.3.2.13 6.3.2.10]	0	0	0	0	0	0	0	0	0	0	0	0	0	0	0	0	0	0	0	0	0	0	0	0	0	0	0	0	0	0	0	0	0	0	0	0	0	0	0	0	0	0	0	0	0	0	0	0
K01921	ddl @ D-alanine-D-alanine ligase [EC:6.3.2.4]	1	0	1	1	1	0	1	1	0	1	0	1	1	0	0	0	0	1	0	0	0	0	0	0	1	1	1	1	1	1	1	1	1	1	1	1	1	1	1	1	1	1	1	1	1	1	1	0
K11693	femX, fmhB @ peptidoglycan pentaglycine glycine transferase (the first glycine) [EC:2.3.2.16]	1	0	0	0	0	0	0	0	0	0	0	0	0	0	0	0	0	0	0	1	0	0	0	0	1	1	1	1	0	1	1	1	1	1	1	1	1	1	1	1	0	1	1	1	0	0	0	1
K11694	femA @ peptidoglycan pentaglycine glycine transferase (the second and third glycine) [EC:2.3.2.17]	0	0	0	0	0	0	0	0	0	0	0	0	0	0	0	0	0	0	0	0	0	0	0	0	0	0	0	0	0	0	0	0	0	0	0	0	0	0	0	0	0	0	0	0	0	0	0	0
K11695	femB @ peptidoglycan pentaglycine glycine transferase (the fourth and fifth glycine) [EC:2.3.2.18]	0	0	0	0	0	0	0	0	0	0	0	0	0	0	0	0	0	0	0	0	0	0	0	0	0	0	0	0	0	0	0	0	0	0	0	0	0	0	0	0	0	0	0	0	0	0	0	0
K05363	murM @ serine/alanine adding enzyme [EC:2.3.2.10]	0	0	0	0	0	0	1	0	0	0	0	1	0	1	0	0	0	0	0	0	0	0	0	0	0	0	0	0	0	0	0	0	0	0	0	0	0	0	0	0	0	0	0	0	0	0	0	0
K12554	murN @ alanine adding enzyme [EC:2.3.2.-]	0	0	0	0	0	1	0	0	0	0	0	0	0	0	0	0	0	0	0	0	0	0	0	0	0	0	0	0	0	0	0	0	0	0	0	0	0	0	0	0	0	0	0	0	0	0	0	0
	Glycosyltransferase
K01000	mraY @ phospho-N-acetylmuramoyl-pentapeptide-transferase [EC:2.7.8.13]	1	0	1	1	1	0	0	1	0	0	1	1	1	0	0	1	0	1	0	0	0	0	0	1	1	1	1	1	1	1	1	1	1	1	1	1	1	1	1	1	0	1	1	1	0	0	1	0
K02563	murG @ UDP-N-acetylglucosamine--N-acetylmuramyl-(pentapeptide) pyrophosphoryl-undecaprenol N-acetylglucosamine transferase [EC:2.4.1.227]	1	0	0	1	1	0	0	1	0	1	0	1	1	0	0	0	0	0	0	0	0	0	0	0	1	1	1	1	1	1	0	1	1	1	1	1	1	1	1	1	1	1	1	1	0	1	1	0
	Diphosphatase
K06153	bacA @ undecaprenyl-diphosphatase [EC:3.6.1.27]	1	0	0	1	0	0	0	1	0	1	0	0	1	0	1	0	0	0	0	0	0	0	0	0	1	1	1	0	1	1	1	1	1	1	1	1	1	1	1	1	1	1	1	1	0	0	1	0
K19302	bcrC @ undecaprenyl-diphosphatase [EC:3.6.1.27]	0	0	0	0	0	0	0	0	0	0	0	0	0	0	0	0	0	0	0	1	0	0	0	0	1	1	1	1	1	1	1	1	0	0	0	0	0	1	1	1	1	0	0	0	0	0	0	0
Peptidoglycan biosynthesis and degradation
	Glycosyltransferase/DD-Transpeptidase (Class A PBP)
K05366	mrcA @ penicillin-binding protein 1A [EC:2.4.1.129 3.4.16.4]	1	0	0	0	1	0	1	1	0	0	1	1	0	0	1	0	0	0	1	0	0	1	0	0	1	1	1	1	1	0	1	1	1	1	1	1	1	1	0	1	0	1	1	1	0	0	0	1
K05365	mrcB @ penicillin-binding protein 1B [EC:2.4.1.129 3.4.16.4]	0	0	0	0	0	0	0	0	0	0	0	0	0	0	0	0	0	0	0	0	0	0	0	0	0	0	0	0	0	0	0	0	0	0	0	0	0	0	0	0	0	0	0	0	0	0	0	0
K05367	pbpC @ penicillin-binding protein 1C [EC:2.4.1.129]	0	0	0	0	0	0	0	0	0	0	0	0	0	0	0	0	0	0	0	0	0	0	0	0	0	0	0	0	0	0	0	0	0	0	0	0	0	1	0	0	0	1	1	1	0	0	0	0
K03693	pbp1b @ penicillin-binding protein 1B	0	0	0	0	0	0	0	0	0	0	0	0	0	0	0	0	0	0	0	0	0	0	0	0	0	0	0	0	0	0	0	0	0	0	0	0	0	0	0	0	0	0	0	0	0	0	0	0
K12555	pbp2A @ penicillin-binding protein 2A [EC:2.4.1.129 3.4.16.4]	0	0	0	0	0	0	0	0	0	0	0	0	0	0	0	0	0	0	0	0	0	0	0	0	1	0	0	0	0	0	0	0	0	0	0	0	0	0	0	0	0	0	0	0	0	0	0	0
K18770	pbpD @ penicillin-binding protein 4 [EC:2.4.1.129 3.4.16.4]	0	0	0	0	0	0	0	0	0	0	0	0	0	0	0	0	0	0	0	0	0	0	0	0	0	0	0	0	0	0	0	0	0	0	0	0	0	0	0	0	0	0	0	0	0	0	0	0
	DD-Transpeptidase (Class B PBP)
K05515	mrdA @ penicillin-binding protein 2 [EC:3.4.16.4]	1	1	1	0	0	0	0	1	0	1	1	0	0	0	1	0	0	1	0	0	0	1	0	1	0	0	0	1	1	1	1	1	1	1	1	1	1	1	1	1	0	1	1	1	1	0	1	1
K03587	ftsI @ cell division protein FtsI (penicillin-binding protein 3) [EC:3.4.16.4]	0	0	1	0	1	0	0	1	0	0	1	1	0	0	0	0	0	0	1	0	0	0	0	0	1	1	1	0	0	0	1	0	1	1	1	0	1	1	1	1	0	0	1	1	0	0	1	0
K02545	mecA @ penicillin-binding protein 2 prime [EC:3.4.16.4]	0	0	0	0	0	0	0	0	0	0	0	0	0	0	0	0	0	0	0	0	0	0	0	0	0	0	0	0	0	0	0	0	0	0	0	0	0	0	0	0	0	0	0	0	0	0	0	0
K12552	pbpA @ penicillin-binding protein 1 [EC:3.4.-.-]	0	0	0	0	0	0	0	0	0	0	0	0	0	0	0	0	0	0	0	0	0	0	0	0	0	0	0	0	0	0	0	0	0	0	0	0	0	0	0	0	0	0	0	0	0	0	0	0
K12553	pbp3 @ penicillin-binding protein 3 [EC:3.4.-.-]	0	0	0	0	0	0	0	0	0	0	0	0	0	0	0	0	0	0	0	0	0	0	0	0	0	0	0	0	0	0	0	0	0	0	0	0	0	0	0	0	0	0	0	0	0	0	0	0
K00687	pbp2B, penA @ penicillin-binding protein 2B	0	0	0	0	1	0	0	0	0	0	0	0	0	0	0	0	1	0	0	0	0	0	0	0	0	0	0	0	0	0	0	0	0	0	0	0	0	0	0	0	0	0	0	0	0	0	0	0
K12556	pbp2X @ penicillin-binding protein 2X	0	0	0	0	0	0	0	0	0	0	0	0	0	0	0	0	0	0	0	0	0	0	0	0	0	0	0	0	0	0	0	0	0	0	0	0	0	0	0	0	0	0	0	0	0	0	0	0
K08724	pbpB @ penicillin-binding protein 2B	0	0	0	0	0	0	0	0	0	0	0	0	0	0	0	0	0	0	0	0	0	0	0	0	0	0	0	0	0	0	0	0	0	0	0	0	0	0	0	0	0	0	0	0	0	0	0	0
K18149	pbp5, pbp4, pbp3 @ penicillin-binding protein	0	0	0	0	0	0	0	0	0	0	0	0	0	0	0	0	0	0	0	0	0	0	0	0	0	0	0	0	0	0	0	0	0	0	0	0	0	0	0	0	0	0	0	0	0	0	0	0
K08384	spoVD @ stage V sporulation protein D (sporulation-specific penicillin-binding protein)	1	0	0	0	0	0	0	0	0	0	0	0	0	0	0	1	0	0	0	0	1	0	0	1	0	0	0	1	1	1	0	1	0	0	0	1	0	0	0	0	0	1	0	0	0	0	0	0
K05364	pbpA @ penicillin-binding protein A @ ko00550 Peptidoglycan biosynthesis	1	0	0	0	0	0	0	0	0	0	0	0	0	0	0	0	1	0	0	0	0	0	0	0	1	1	1	1	1	1	1	1	1	1	1	1	1	1	1	1	1	1	1	1	0	0	1	1
	DD-Carboxypeptidase/DD-Endopeptidase (Low molecular weight PBP)
K07258	dacC, dacA, dacD @ serine-type D-Ala-D-Ala carboxypeptidase (penicillin-binding protein 5/6) [EC:3.4.16.4]	0	0	0	0	0	0	0	0	0	0	0	0	0	0	0	0	0	0	0	0	0	0	0	0	1	1	1	1	1	1	1	1	0	0	0	0	0	0	0	0	0	0	0	0	0	0	0	0
K07259	dacB @ serine-type D-Ala-D-Ala carboxypeptidase/endopeptidase (penicillin-binding protein 4) [EC:3.4.16.4 3.4.21.-]	0	0	0	0	0	0	0	0	0	0	0	0	0	0	0	0	0	0	0	0	0	0	0	0	0	0	0	0	0	0	0	0	0	0	0	0	0	0	0	0	0	0	0	0	0	0	0	0
	Glycosyltransferase
K03814	mtgA @ monofunctional glycosyltransferase [EC:2.4.1.129]	0	0	0	0	0	0	0	0	0	0	0	0	0	0	0	0	0	0	0	0	0	0	0	0	0	0	0	0	0	0	0	0	0	0	0	0	0	0	0	0	0	0	0	0	0	0	0	0
K12551	sgtA @ monofunctional glycosyltransferase [EC:2.4.1.129]	0	0	0	0	0	0	0	0	0	0	0	0	0	0	0	0	0	0	0	0	0	0	0	0	0	0	0	0	0	0	0	0	0	0	0	0	0	0	0	0	1	0	0	0	0	0	0	0
K04478	sgtB @ monofunctional glycosyltransferase [EC:2.4.1.129]	0	0	0	0	0	0	0	0	0	0	0	0	0	0	0	0	0	0	0	0	0	0	0	0	0	0	0	0	0	0	0	0	0	0	0	0	0	0	0	0	0	0	0	0	0	0	0	0
	Carboxypeptidase
K07260	vanY @ zinc D-Ala-D-Ala carboxypeptidase [EC:3.4.17.14]	0	0	0	0	0	1	0	0	0	0	0	0	1	0	0	0	0	0	0	0	0	0	0	0	0	0	0	0	0	0	0	0	0	0	0	0	0	1	1	0	1	0	0	0	0	0	0	0
K18866	vanXY @ zinc D-Ala-D-Ala dipeptidase/carboxypeptidase [EC:3.4.13.22 3.4.17.14]	0	0	0	0	0	0	0	0	0	0	0	0	0	0	0	0	0	0	0	0	0	0	0	0	0	0	0	0	0	0	0	0	0	0	0	0	0	0	0	0	0	0	0	0	0	0	0	0
[truncated: 78 more columns]

## Sheet: Transporter
	unclassified	Chloroflexi SL56														Chloroflexi TK10									Ktedonobacteria			Thermomicrobia					Chloroflexia																Ardenticatenia
ko02010 ABC transporters	Chloroflexi-CSP1-4	Amadorio-chloro-G2	Amadorio-chloro-G3	LHTX18-chloro-G3	RE-chloro-G1	RE-chloro-G2	RE-chloro-G3	RH-chloro-G2	RH-chloro-G4	Soli-chloro-G4	ZE-chloro-G1	ZSMar2m-chloro-G89	ZSMay5m-chloro-G18	ZSoct5m-chloro-G104	ZSoct5m-chloro-G40	LBG-decH-chloro-G6	Lanier-chloro-G1	LBG-novH-chloro-G6	LBG-octH-chloro-G6	RH-chloro-G3	LBG-sepH-chloro-G6	ZH-chloro-G4	ZSMay80m-chloro-G79	ZSoct5m-chloro-G111	ktedonobacter acemifer	Thermogemmatispora carboxidivorans	Thermogemmatispora onikobensis	Nitrolancea hollandica	Sphaerobacter thermophilus	Thermobaculum terrenum	Thermomicrobium roseum	Thermorudis peleae	Chloroflexus aggregans	Chloroflexus aurantiacus	Chloroflexus islandicus	Chloroflexus sp.MS-G	Chloroflexus sp.Y-400-fl	Herpetosiphon aurantiacus	Herpetosiphon geysericola	Kallotenue papyrolyticum	Kouleothrix aurantiaca	Oscillochloris trichoides	Roseiflexus castenholzii	Roseiflexus sp.RS-1	Amadorio-chloro-G1	LHTX18-chloro-G2	Tous12m-chloro-G3	Tous25m-chloro-G3	Ardenticatena maritima
Mineral and organic ion transporters
cysA/U/W/P, sbp @ sulfate transport system	0	0	0	0	0	0	0	0	0	0	0	0	0	0	0	0	0	0	0	0	0	0	0	0	0	0	0	0	0	1	0	0	0	0	0	0	0	1	1	1	1	0	0	0	0	0	0	0	0
modC/B/A @ molybdate transport system	0	0	0	0	0	1	0	0	0	0	0	0	0	0	0	1	0	0	0	1	0	1	0	1	1	1	1	0	1	1	0	1	1	1	1	1	1	1	1	1	1	1	1	1	0	0	0	0	1
modF @ molybdate transport system	0	0	0	0	0	0	0	0	0	0	0	0	0	0	0	0	0	0	0	0	0	0	0	0	0	0	0	0	0	1	0	0	0	0	0	0	0	0	0	0	0	0	0	0	0	0	0	0	0
ssuA/C/B @ sulfonate transport system	0	0	0	0	0	0	0	0	0	0	0	0	0	0	0	0	0	0	0	0	0	0	0	0	0	0	0	0	0	1	0	1	0	0	0	0	0	1	1	1	0	0	0	0	0	0	0	0	0
potA/B/C/D @ spermidine/putrescine transport system	1	0	0	0	0	0	0	1	1	1	0	0	0	0	1	0	0	0	0	0	0	0	0	0	0	0	0	0	1	0	1	1	1	1	1	1	1	1	1	0	1	0	1	1	0	0	0	0	0
wtpA/B/C @ molybdate/tungstate transport system	0	0	0	0	0	0	0	0	0	0	0	0	0	0	0	0	0	0	0	0	0	0	0	0	0	0	0	0	0	0	0	0	0	0	0	0	0	0	0	0	0	0	0	0	0	0	0	0	0
tupA/B, vupA/B @ tungstate transport system	0	0	0	0	0	0	0	0	0	0	0	0	0	0	0	0	0	0	0	0	0	0	0	0	0	0	0	1	1	1	0	1	0	0	0	0	0	0	0	1	0	0	0	0	0	0	0	0	0
tupC, vupC @ tungstate transport system	0	0	0	0	0	0	0	0	0	0	0	0	0	0	0	0	0	0	0	0	0	0	0	0	0	0	0	0	1	0	0	0	0	0	0	0	0	0	0	1	1	0	0	0	0	0	0	0	0
nrtA/B/C/D, nasF/E/D, cynA/B/D @ nitrate/nitrite transport system	0	0	0	0	0	0	0	0	0	0	0	0	0	0	0	0	0	0	0	0	0	0	0	0	0	0	0	0	0	0	0	0	0	0	0	0	0	1	1	0	0	0	0	0	0	0	0	0	0
thiX/Y/Z @ putative hydroxymethylpyrimidine transport system	0	0	0	0	0	0	0	0	0	0	0	0	0	0	0	0	0	0	0	0	0	0	0	0	1	1	1	0	0	1	1	1	1	1	0	1	1	0	0	0	0	0	1	1	0	0	0	0	0
iron(III) transport system afuC/B/A	0	0	0	0	0	0	0	0	0	0	0	0	0	0	0	1	0	1	1	1	0	1	1	1	1	1	1	0	1	0	0	0	1	1	1	1	1	1	1	1	1	0	1	1	0	0	0	1	1
thiQ/P/B @ thiamine transport system	0	0	0	0	0	0	0	0	0	0	0	0	0	0	0	0	0	0	0	0	0	0	0	0	0	0	0	0	0	0	0	0	0	0	0	0	0	1	1	1	0	1	0	0	1	1	0	0	1
opuC/BD/A @ osmoprotectant transport system	0	0	0	0	0	0	0	0	0	0	0	0	0	0	0	0	0	0	0	0	0	0	0	0	1	1	1	0	0	0	0	0	0	0	0	0	0	1	1	1	0	1	1	1	0	0	0	0	0
glycine betaine/proline transport system	1	0	0	0	0	0	0	0	0	0	0	0	0	0	0	0	0	0	0	0	0	0	0	0	0	0	0	0	1	0	0	0	0	0	0	0	0	0	0	0	1	0	0	0	0	0	0	0	0
Saccharide, polyol, and lipid transporters
msmX, msmK, malK, sugC, ggtA, msiK @ multiple sugar transport system	1	0	0	0	0	0	0	0	0	1	0	0	1	0	1	0	0	0	0	0	0	1	0	1	1	1	1	1	1	1	1	1	1	1	1	1	1	1	1	1	1	1	1	1	1	0	0	0	1
lacE/F/G/K, araN/P/Q @ lactose/L-arabinose transport system	0	0	0	0	0	0	0	0	0	0	0	0	0	0	0	0	0	0	0	0	0	0	0	0	0	0	0	0	0	0	0	0	0	0	0	0	0	1	1	0	0	0	0	0	0	0	0	0	0
ganO/P/Q, cycB @ arabinogalactan oligomer / maltooligosaccharide transport system	1	0	0	1	0	0	0	0	0	0	0	0	0	0	1	0	0	0	0	0	0	0	0	0	1	1	0	0	0	0	0	0	1	1	1	1	1	1	1	1	1	1	0	0	0	0	0	0	1
msmE/F/G @ raffinose/stachyose/melibiose transport system	0	0	0	0	0	0	0	0	0	0	0	0	0	0	0	0	0	0	0	0	0	0	0	0	1	1	1	0	0	1	0	0	0	1	0	0	1	1	1	1	1	0	0	0	0	0	0	0	0
aglE/F/G/K, ggtB/C/D @ alpha-glucoside transport system	1	0	0	0	0	0	0	0	0	0	0	0	0	0	0	0	0	0	0	0	0	0	0	0	1	1	1	0	0	0	0	0	1	1	1	1	1	1	1	1	1	0	0	0	0	0	0	0	1
ABC.NGC.S/P/P1 @ N-acetylglucosamine transport system	0	0	0	0	0	0	0	0	0	0	0	0	0	0	0	0	0	0	0	0	0	0	0	0	0	0	0	0	0	0	0	0	0	0	0	0	0	0	0	0	1	0	0	0	0	0	0	0	0
gtsA/B/C, glcE/F/G @ glucose/mannose transport system	0	0	0	0	0	0	0	0	0	0	0	0	0	0	0	0	0	0	0	0	0	0	0	0	0	0	0	0	0	1	0	0	0	0	0	0	0	0	0	1	0	0	1	1	0	0	0	0	0
thuE/F/G, sugA/B @ trehalose/maltose transport system	0	0	0	0	0	0	0	0	0	0	0	0	0	0	0	0	0	0	0	0	0	0	0	0	0	0	0	0	1	1	0	1	0	0	0	0	0	0	0	0	1	0	0	0	0	0	0	0	0
cebE/F/G @ cellobiose transport system	0	0	0	0	0	0	0	0	0	0	0	0	0	0	0	0	0	0	0	0	0	0	0	0	1	0	0	0	0	1	0	0	0	0	0	0	0	0	0	0	0	0	1	1	1	0	0	1	0
chiE/F/G @ putative chitobiose transport system	0	0	0	0	0	0	0	0	0	0	0	0	0	0	0	0	0	0	0	0	0	0	0	0	0	0	0	0	0	0	0	0	0	1	1	0	1	0	0	0	0	0	0	0	0	0	0	0	0
araN/P/Q @ arabinosaccharide transport system	0	0	0	0	0	0	0	0	0	0	0	0	0	0	0	0	0	0	0	0	0	0	0	0	0	0	0	0	0	1	0	0	0	0	0	0	0	0	0	0	0	0	0	0	0	0	0	0	0
rbsB/C/A @ ribose transport system	1	0	0	0	0	0	0	0	0	0	0	0	0	0	0	0	0	0	0	0	0	0	0	0	0	1	1	0	1	0	0	1	1	0	1	0	0	0	0	1	1	1	1	1	0	0	0	0	0
rhaS/P/Q/T @ rhamnose transport system	0	0	0	0	0	0	0	0	0	0	0	0	0	0	0	0	0	0	0	0	0	0	0	0	0	1	1	0	0	0	0	0	1	1	1	0	1	0	0	1	0	0	0	1	0	0	0	0	0
bxlE/F/G @ xylobiose transport system	0	0	0	0	0	0	0	0	0	0	0	0	0	0	0	0	0	0	0	0	0	0	0	0	0	1	1	0	0	0	0	0	0	0	0	0	0	0	0	0	0	0	0	0	0	0	0	0	0
frcB/C/A @ fructose transport system	0	0	0	0	0	0	0	0	0	0	0	0	0	0	0	0	0	0	0	0	0	0	0	0	0	0	0	0	0	0	0	0	0	0	0	0	0	0	0	0	1	0	0	0	0	0	0	0	0
aguE/F/G @ alpha-1,4-digalacturonate transport system	0	0	0	0	0	0	0	0	0	0	0	0	0	0	0	0	0	0	0	0	0	0	0	0	0	0	0	0	0	0	0	0	0	0	0	0	0	0	0	0	0	0	0	0	0	0	0	0	0
lplA/B/C @ putative aldouronate transport system	0	0	0	0	0	0	0	0	0	0	0	0	0	0	0	0	0	0	0	0	0	0	0	0	0	0	0	0	0	1	0	0	0	0	0	0	0	0	0	1	0	0	0	0	0	0	0	0	0
ABC.GGU.S/P/A, gguB/A, chvE @ putative multiple sugar transport system	0	0	0	0	0	0	0	0	0	0	0	0	0	0	0	0	0	0	0	0	0	0	0	0	0	0	0	0	0	0	0	0	1	1	1	1	1	1	1	1	1	0	0	0	0	0	0	0	0
mglB/C/A @ methyl-galactoside transport system	0	0	0	0	0	0	0	0	0	0	0	0	0	0	0	0	0	0	0	0	0	0	0	0	0	0	0	0	0	0	0	0	0	0	0	0	0	0	0	0	0	0	0	0	0	0	0	0	0
ugpB/A/E/C @ sn-glycerol 3-phosphate transport system	0	0	0	0	0	0	0	0	0	0	0	0	0	0	0	0	1	0	0	1	0	0	0	0	1	0	0	0	0	1	0	1	0	1	1	1	1	0	0	0	1	0	1	1	0	0	0	0	0
smoE/F/G, mtlE/F/G @ sorbitol/mannitol transport system	0	0	0	0	0	0	0	0	0	0	0	0	0	0	0	0	0	0	0	0	0	0	0	0	0	0	0	0	0	0	0	0	0	0	0	0	0	0	0	0	0	0	0	0	0	0	0	0	0
K17203/K17202, eryE/F/G @ erythritol transport system	0	0	0	0	0	0	0	0	0	0	0	0	0	0	0	0	0	0	0	0	0	0	0	0	0	1	1	0	0	0	0	0	0	0	0	0	0	0	0	0	0	0	0	0	0	0	0	0	0
K17213/K17214/K17215 @ inositol transport system	0	0	0	0	0	0	0	0	0	0	0	0	0	0	0	0	0	0	0	0	0	0	0	0	0	0	0	0	0	0	0	0	0	0	0	0	0	0	0	0	0	0	0	0	0	0	0	0	0
inoE/F/G/K @ inositol-phosphate transport system	0	0	0	0	0	0	0	0	0	0	0	0	0	0	0	0	0	0	0	0	0	0	0	0	0	0	0	0	0	0	0	0	0	0	0	0	0	0	0	0	0	0	0	0	0	0	0	0	0
xylF/H/G @ D-xylose transport system	1	0	0	0	0	0	0	0	0	0	0	0	0	0	0	0	0	0	0	0	0	0	0	0	1	1	1	0	1	0	0	1	0	0	0	0	0	1	1	0	0	0	0	0	0	0	0	0	1
Phosphate and amino acid transporters
pstB/C/A/S @ phosphate transport system	0	0	0	0	0	0	1	1	1	1	0	0	0	1	1	1	1	1	0	1	0	1	0	0	1	1	1	1	1	1	1	1	1	1	1	1	1	1	1	1	1	1	1	1	1	0	1	0	1
phnC/E/D @ phosphonate transport system	0	0	0	0	0	0	0	0	0	0	0	0	0	0	0	0	0	1	0	0	1	0	0	0	1	0	0	0	0	0	0	0	1	1	0	1	1	0	0	0	0	1	0	1	0	0	1	0	0
lysX1/X2, K17076, lysY @ putative lysine transport system	0	0	0	0	0	0	0	0	0	0	0	0	0	0	0	0	0	0	0	0	0	0	0	0	0	0	0	0	0	0	0	0	0	0	0	0	0	0	0	0	0	0	0	0	0	0	0	0	0
aapJ/Q/M/P, bztA/B/C/D @ general L-amino acid transport system	0	0	0	0	0	0	0	0	0	0	0	0	0	0	0	0	0	0	0	0	0	0	0	0	0	0	0	0	0	0	0	0	1	1	1	1	1	0	0	1	0	1	1	1	0	0	0	0	1
branched-chain amino acid transport system	1	0	0	0	1	0	0	1	0	1	1	0	0	1	0	1	0	1	1	1	1	1	0	0	1	1	1	0	1	1	1	1	1	1	1	1	1	1	1	1	1	1	1	1	0	0	0	0	1
metN/I/Q @ D-methionine transport system	0	0	0	0	0	0	0	0	0	0	0	0	0	0	0	0	0	0	0	0	0	0	0	0	0	0	0	0	1	0	0	0	0	0	0	0	0	0	0	1	0	0	0	0	0	0	0	0	0
urtA/B/C/D/E @ urea transport system	0	0	0	0	0	0	0	0	0	0	0	0	0	0	0	0	0	0	0	0	0	0	0	0	0	0	0	0	0	0	0	0	0	0	0	0	0	0	0	1	0	0	0	0	0	0	0	0	0
fliY @ cystine transport system substrate-binding protein	1	0	0	0	0	0	0	0	0	0	0	0	0	0	0	0	0	0	0	0	0	0	0	0	0	0	0	0	0	0	0	0	0	0	0	0	0	0	0	0	0	0	0	0	0	0	0	0	0
K11957, natA/D/E @ neutral amino acid transport system	0	0	0	0	0	0	0	0	0	0	0	0	0	0	0	0	0	0	0	0	0	0	0	0	0	0	0	0	1	0	0	0	0	0	0	0	0	0	0	0	0	0	0	0	0	0	0	0	0
Peptide and nickel transporters
oppA/B/C/D/F, mppA @ oligopeptide transport system	0	0	0	0	0	0	0	0	0	0	0	0	0	0	0	1	0	0	1	1	1	1	0	0	0	0	0	1	0	1	1	1	1	1	1	1	1	1	1	1	1	1	0	0	0	0	0	0	1
cobalt/nickel transport system	0	0	0	1	1	1	0	1	0	0	0	1	1	0	0	1	0	0	0	0	1	0	0	0	1	1	1	0	0	1	0	0	1	1	1	1	1	0	0	1	1	1	1	1	1	0	0	0	0
Metallic cation, iron-siderophore and vitamin B12 transporters
iron complex transport system ABC.FEV.A/ABC.FEV.P/ABC.FEV.S	1	0	0	0	0	1	0	0	0	0	0	1	0	1	0	0	0	0	1	0	0	0	0	1	1	1	1	1	1	1	0	1	1	1	1	1	1	1	1	1	1	1	1	1	0	0	1	0	0
znuA/B/C @ zinc transport system	0	0	0	0	0	0	0	0	0	0	0	0	0	0	0	0	0	0	0	0	0	0	0	0	0	0	0	0	0	1	0	0	0	0	0	0	0	1	0	0	0	0	0	0	0	0	0	0	0
bacA @ vitamin B12/bleomycin/antimicrobial peptide transport system ATP-binding/permease protein @ ko02010 ABC transporters	0	0	0	0	0	0	0	0	0	0	0	0	0	0	0	0	0	0	0	0	0	0	0	0	0	0	0	1	0	0	0	0	0	0	0	0	0	0	0	0	0	0	0	0	0	0	0	0	0
ABC.VB12.P/A/S1, btuC/D/F @ vitamin B12 transport system	0	0	0	0	0	0	0	0	0	0	0	0	0	0	0	0	0	0	0	0	0	0	0	0	0	0	0	0	0	0	0	0	0	0	0	0	0	0	0	0	0	0	0	0	0	0	0	0	0
troA/B/C/D, mntA/B/C/D, znuA/BB/C @ manganese/zinc/iron transport system	0	0	0	0	0	0	0	0	0	0	0	0	0	0	0	0	0	0	0	0	0	0	0	0	0	0	0	0	1	0	0	0	1	1	1	1	1	1	1	1	0	0	1	1	0	0	0	0	1
ecfT/A1/A2 @ energy-coupling factor transport system	1	0	0	0	0	0	0	0	0	0	0	0	0	0	1	0	0	0	0	0	0	0	0	0	1	1	1	0	1	1	1	1	0	1	1	1	1	1	0	1	1	0	1	1	1	0	1	0	1
bioY @ biotin transport system	1	0	0	0	0	0	1	1	1	0	0	0	1	0	1	0	0	0	0	0	0	0	0	0	1	1	1	1	0	1	0	1	1	1	1	1	1	1	1	1	0	1	1	1	0	0	0	0	1
ABC-2 type and other transporters
ccmA/B/C/D @ heme exporter protein	0	0	0	0	0	0	0	0	0	0	0	0	0	0	0	0	0	0	0	0	0	0	0	0	1	1	1	1	1	1	1	1	1	1	1	1	1	1	1	1	1	1	1	1	0	1	1	1	1
ABC-2.LPSE.P/A @ lipopolysaccharide transport system	1	0	1	1	0	1	1	1	0	0	0	0	0	0	1	1	0	0	1	0	1	1	0	1	0	0	0	1	1	1	0	0	1	1	1	1	1	1	1	0	1	1	1	1	0	0	0	0	1
nodJ/I @ lipooligosaccharide transport system	1	0	0	0	1	1	0	0	0	0	1	0	0	0	0	0	0	0	0	0	0	0	0	0	0	0	0	0	0	0	0	0	0	0	0	0	0	0	0	0	0	0	0	0	0	0	0	0	0
natB/A @ sodium transport system	0	0	0	0	0	0	0	0	0	0	0	0	0	0	0	0	0	0	0	0	0	0	0	0	0	0	0	0	0	0	0	0	0	0	0	0	0	0	0	0	1	0	0	0	0	0	0	0	0
lolC_E/D @ lipoprotein-releasing system	0	0	0	0	0	0	0	0	0	0	0	0	0	0	0	0	0	0	0	0	0	0	0	0	0	0	0	0	0	0	0	0	0	0	0	0	0	0	0	0	0	0	0	0	0	0	0	0	0
ftsX/E @ cell division transport system	1	0	0	0	0	0	0	0	1	1	0	1	0	0	1	1	0	0	0	0	0	0	0	0	0	0	0	0	0	0	0	0	0	0	0	0	0	0	0	0	0	0	0	0	0	0	0	0	0
K16905/K16906/K16907 @ fluoroquinolone transport system	0	0	0	0	0	0	0	0	0	0	0	0	0	0	0	0	0	0	0	0	0	0	0	0	0	0	0	0	0	0	0	0	0	1	0	0	1	0	0	0	0	0	1	1	0	0	0	0	0
bcrB @ bacitracin transport system	0	0	0	0	0	0	0	0	0	0	0	0	0	0	0	0	0	0	0	0	0	0	0	0	0	0	0	0	0	0	0	0	0	0	0	0	0	0	0	0	0	0	0	0	0	0	0	0	0
nosF/Y @ Cu-processing system	0	0	0	0	0	0	0	0	0	0	0	0	0	0	0	0	0	0	0	0	0	0	0	0	0	0	0	0	0	0	0	0	0	0	0	0	0	0	0	0	0	0	0	0	0	0	0	0	0
ko02060 Phosphotransferase system (PTS)
PTS-Cel-EIIA/B/C, celA/B/C, chbA/B/C @ PTS system, cellobiose-specific IIB component [EC:2.7.1.196 2.7.1.205] @ ko00500 Starch and sucrose metabolism # ko02060 Phosphotransferase system (PTS)	0	0	0	0	0	0	0	0	0	0	0	0	0	0	0	0	0	0	0	0	0	0	0	0	1	1	1	0	0	0	0	0	0	0	0	0	0	0	0	0	0	0	0	0	0	0	0	0	0
PTS-Fru-EIIA/B/C/D, fruA/A/B, levG @ PTS system, fructose-specific IIA component [EC:2.7.1.202] @ ko00051 Fructose and mannose metabolism # ko01100 Metabolic pathways # ko01120 Microbial metabolism in diverse environments # ko02060 Phosphotransferase system (PTS)	0	0	0	0	0	0	0	0	0	0	0	0	0	0	0	0	0	0	0	0	0	0	0	0	0	0	0	0	0	0	0	0	0	0	0	0	0	0	0	0	0	0	0	0	0	0	0	0	0
PTS-Gat-EIIA/B/C, gatA/B/C, sgcA/B/C @ PTS system, galactitol-specific IIB component [EC:2.7.1.200] @ ko00052 Galactose metabolism # ko01100 Metabolic pathways # ko02060 Phosphotransferase system (PTS)	0	0	0	0	0	0	0	0	0	0	0	0	0	0	0	0	0	0	0	0	0	0	0	0	0	1	1	0	0	0	0	0	0	0	0	0	0	0	0	1	0	0	0	0	0	0	0	0	0
PTS-Gut-EIIA/B/C, srlA/B/E @ PTS system, glucitol/sorbitol-specific IIC component @ ko00051 Fructose and mannose metabolism # ko02060 Phosphotransferase system (PTS)	0	0	0	0	0	0	0	0	0	0	0	0	0	0	0	0	0	0	0	0	0	0	0	0	0	1	1	0	0	0	0	0	0	1	0	0	1	0	0	1	0	0	0	0	0	0	0	0	0
PTS-Nag-EIIA/B/C, nagE @ PTS system, N-acetylglucosamine-specific IIA component [EC:2.7.1.193] @ ko00520 Amino sugar and nucleotide sugar metabolism # ko02060 Phosphotransferase system (PTS)	0	0	0	0	1	0	0	0	0	1	1	1	0	0	0	0	0	0	0	0	0	0	0	0	0	0	0	0	0	0	0	0	0	0	0	0	0	0	0	0	0	0	0	0	0	0	0	0	0
PTS-Ula-EIIA/B/C, ulaA/B/C, sgaA/B/T @ PTS system, ascorbate-specific IIA component [EC:2.7.1.194] @ ko00053 Ascorbate and aldarate metabolism # ko01100 Metabolic pathways # ko01120 Microbial metabolism in diverse environments # ko02060 Phosphotransferase system (PTS)	1	0	0	0	0	0	0	0	0	0	0	0	0	0	0	0	0	0	0	0	0	0	0	0	0	1	1	0	0	0	0	0	0	0	0	0	0	0	0	0	0	0	0	0	0	0	0	0	0
[truncated: 77 more columns]
