# Supplementary material for: Hidden in plain sight—highly abundant and diverse planktonic freshwater Chloroflexi
Source: Microbiome. 2018 Oct 2;6:176. doi: 10.1186/s40168-018-0563-8 (PMC6169038; doi:10.1186/s40168-018-0563-8)
Supplement: Supplementary file 4 — Table S3. Metagenomic datasets used in this study. (XLSX 30 kb) [file 40168_2018_563_MOESM4_ESM.xlsx]

## Sheet: Sheet2
		metagenomic sample	Sample name	Latitude and longitude	Collection date	fraction	Depth (m)	Bioproject	Biosample	SRR	#reads (million)	Read length (bp)	#sequences (Gbp)	% Chloroflexi 16S rRNA	quality trimm	assembly method	# chloroflexi affiliated contigs ≥ 5kb	Largest contig size (kb)	Average contig size (kb)	Total size (Mb)	# reconstructed genomic bins	# unbinned contigs	note
River Metagenomes	South America	amazon river transect	AMZ-RCM25-MacN-S	0.083883 S 51.051417 W	7-May-2011	small	14	PRJNA237344	SAMN03252801	SRR1786279	14.5	150	4.3	3.69	Sickle	Megahit	74	24	7.8	0.58	_	74	River transect
		amazon river transect	AMZ-RCM26-MacN-L	0.083883 S 51.051417 W	7-May-2011	large	14	PRJNA237344	SAMN03252802	SRR1786281	24.4	150	7.3	5.49									River transect
		amazon river transect	AMZ-RCM27-MacN-S	0.083883 S 51.051417 W	7-May-2011	small	14	PRJNA237344	SAMN03252803	SRR1786608	7.1	150	2.1	5.4									River transect
		amazon river transect	AMZ-RCM28-MacN-L	0.083883 S 51.051417 W	7-May-2011	large	14	PRJNA237344	SAMN03252804	SRR1786616	8	150	2.4	5.54									River transect
		amazon river transect	AMZ-RCM29-MacS-S	0.156917 S 50.622550 W	8-May-2011	small	10	PRJNA237344	SAMN03252805	SRR1787940	20.1	150	6	2.58									River transect
		amazon river transect	AMZ-RCM30-MacS-L	0.156917 S 50.622550 W	8-May-2011	large	10	PRJNA237344	SAMN03252806	SRR1787943	10.8	150	3.2	5.01									River transect
		amazon river transect	AMZ-RCM31-MacS-S	0.156917 S 50.622550 W	8-May-2011	small	10	PRJNA237344	SAMN03252807	SRR1788318	35.2	150	10.6	4.18									River transect
		amazon river transect	AMZ-RCM32-MacS-L	0.156917 S 50.622550 W	8-May-2011	large	10	PRJNA237344	SAMN03252808	SRR1790487	13.8	150	4.1	5.23									River transect
		amazon river transect	AMZ-RCM33-Bel-S	1.519367 S 48.917950 W	13-May-2011	small	19	PRJNA237344	SAMN03252809	SRR1790489	9	150	2.7	3.5									River transect
		amazon river transect	AMZ-RCM34-Bel-L	1.519367 S 48.917950 W	13-May-2011	large	19	PRJNA237344	SAMN03252810	SRR1790644	14.9	150	4.5	4.6									River transect
		amazon river transect	AMZ-RCM35-Bel-S	1.519367 S 48.917950 W	13-May-2011	small	19	PRJNA237344	SAMN03252811	SRR1790646	10.2	150	3	3.37									River transect
		amazon river transect	AMZ-RCM36-Bel-L	1.519367 S 48.917950 W	13-May-2011	large	19	PRJNA237344	SAMN03252812	SRR1790647	3	150	0.8863	4.57									River transect
		amazon river transect	AMZ-RCM37-Obid-S	1.919017 S 55.525717 W	19-May-2011	small	33	PRJNA237344	SAMN03252813	SRR1790676	30.2	150	9.1	3.31									River transect
		amazon river transect	AMZ-RCM38-Obid-L	1.919017 S 55.525717 W	19-May-2011	large	33	PRJNA237344	SAMN03252814	SRR1790678	21	150	6.3	4.6									River transect
		amazon river transect	AMZ-RCM39-Obid-S	1.919017 S 55.525717 W	19-May-2011	small	33	PRJNA237344	SAMN03252815	SRR1790679	10.9	150	3.3	5.85									River transect
		amazon river transect	AMZ-RCM40-Obid-L	1.919017 S 55.525717 W	19-May-2011	large	33	PRJNA237344	SAMN03252816	SRR1790680	9.6	150	2.9	6.09									River transect
		amazon river transect	AMZ-RCM41-TapD-S	2.484383 S 55.007500 W	20-May-2011	small	15	PRJNA237344	SAMN03252817	SRR1792674	8.4	150	2.5	1.65									River transect
		amazon river transect	AMZ-RCM42-TapD-L	2.484383 S 55.007500 W	20-May-2011	large	15	PRJNA237344	SAMN03252818	SRR1792852	11.3	150	3.4	1.33									River transect
		amazon river transect	AMZ-RCM43-TapD-S	2.484383 S 55.007500 W	20-May-2011	small	15	PRJNA237344	SAMN03252819	SRR1793861	8.2	150	2.5	1.84									River transect
		amazon river transect	AMZ-RCM44-TapD-L	2.484383 S 55.007500 W	20-May-2011	large	15	PRJNA237344	SAMN03252820	SRR1793862	6.5	150	1.9	1.6									River transect
		amazon river transect	AMZ-RCM45-TapS-S	2.484383 S 55.007500 W	20-May-2011	small	0.5	PRJNA237344	SAMN03252821	SRR1796116	31.5	150	9.5	1.84									River transect
		amazon river transect	AMZ-RCM46-TapS-L	2.484383 S 55.007500 W	20-May-2011	large	0.5	PRJNA237344	SAMN03252822	SRR1796118	14	150	4.2	0.87									River transect
		amazon river transect	AMZ-RCM47-TapS-S	2.484383 S 55.007500 W	20-May-2011	small	0.5	PRJNA237344	SAMN03252823	SRR1796234	8	150	2.4	1.75									River transect
		amazon river transect	AMZ-RCM48-TapS-L	2.484383 S 55.007500 W	20-May-2011	large	0.5	PRJNA237344	SAMN03252824	SRR1796236	21.7	150	6.5	1.28									River transect
		amazon-river-Urucu	Mouth of the Urucu River	08.03 S 54.69 W	2008-09-01	small	1.5	PRJNA254927	SAMN02905739	SRR1518285	156.4	101	31.6	1.07									Mouth of the Urucu River
		amazon-river-Purus	Mouth of the Purus River	07.45 S 13.91 W	2008-09-01	small	15	PRJNA254927	SAMN02905736	SRR1515032	125.2	101	25.3	2.69									Mouth of the Purus River
		amazon-river-Solimoes	Solimoes River	03.86 S 23.04 W	2008-09-01	small	11	PRJNA254927	SAMN02905733	SRR1514963	168.5	101	34	4.14	Sickle	Megahit	254	80.2	7.9	1.99	5	28	Solimoes River
	Europe	Kalamas River	Kalamas-s1-feb	39.7190 N 20.604 E	26-Feb-2013	small	_	PRJNA304352	SAMN04299547	SRR3098772	10	150	3	1.78									River
		Kalamas River	Kalamas-s1-may	39.7190 N 20.604 E	26-May-2013	small	_	PRJNA304352	SAMN04299550	SRR3098764	21.9	150	6.6	0.03									River
		Kalamas River	Kalamas-s1-nov	39.7190 N 20.604 E	21-Nov-2012	small	_	PRJNA304352	SAMN04299544	SRR3098779	24.9	150	7.5	0.65									River
		Kalamas River	Kalamas-s2-feb	39.5774 N 20.2547 E	26-Feb-2013	small	_	PRJNA304352	SAMN04299548	SRR3098769	10	150	3	1.43									River
		Kalamas River	Kalamas-s2-may	39.5774 N 20.2547 E	26-May-2013	small	_	PRJNA304352	SAMN04299551	SRR3098759	9.6	150	2.9	0.06									River
		Kalamas River	Kalamas-s2-nov	39.5774 N 20.2547 E	21-Nov-2012	small	_	PRJNA304352	SAMN04299545	SRR3098776	25.7	150	7.7	0.18	Sickle	Megahit	_	_	_	_	_	_	River
		Kalamas River	Kalamas-s3-feb	39.5886 N 20.1382 E	26-Feb-2013	small	_	PRJNA304352	SAMN04299549	SRR3098767	19.2	150	5.8	1.23									River
		Kalamas River	Kalamas-s3-may	39.5886 N 20.1382 E	26-May-2013	small	_	PRJNA304352	SAMN04299552	SRR3098756	12.8	150	3.9	0.14									River
		Kalamas River	Kalamas-s3-nov	39.5886 N 20.1382 E	21-Nov-2012	small	_	PRJNA304352	SAMN04299546	SRR3098775	21.6	150	6.5	0.11									River
Lake Metagenomes	North America	Dexter	DEX100-13	43.92 N 122.81 W	2-Jul-2013	small	_	PRJNA312985	SAMN04510804	SRR3184710	20.4	101	4.1	0.78									cyanobloom
		Dexter	DEX108-13	43.92 N 122.81 W	8-Jul-2013	small	_	PRJNA312985	SAMN04510805	SRR3184711	21	101	4.2	0.34									cyanobloom
		Dexter	DEX109-13	43.92 N 122.81 W	16-Jul-2013	small	_	PRJNA312985	SAMN04510806	SRR3184712	23.4	101	4.7	0.47									cyanobloom
		Dexter	DEX123-13	43.92 N 122.81 W	30-Jul-2013	small	_	PRJNA312985	SAMN04510807	SRR3184713	24.4	101	4.9	1.27									cyanobloom
		Dexter	DEX127-13	43.92 N 122.81 W	20-Aug-2013	small	_	PRJNA312985	SAMN04510808	SRR3184714	20.8	101	4.2	2.33									cyanobloom
		Dexter	DEX128-13	43.92 N 122.81 W	3-Sep-2013	small	_	PRJNA312985	SAMN04510809	SRR3184715	11.1	101	2.2	2.91									cyanobloom
		Dexter	DEX130-13	43.92 N 122.81 W	3-Oct-2013	small	_	PRJNA312985	SAMN04510810	SRR3184716	20.6	101	4.2	1.09									cyanobloom
		Dexter	DEX137-14	43.92 N 122.81 W	15-May-2014	small	_	PRJNA312985	SAMN04510811	SRR3184717	21.3	101	4.3	1.06									cyanobloom
		Dexter	DEX138-14	43.92 N 122.81 W	4-Jun-2014	small	_	PRJNA312985	SAMN04510812	SRR3184718	65.1	101	13.1	1.88	Sickle	Megahit	3	14.8	8.8	0.26	_	3	cyanobloom
		Dexter	DEX139-14	43.92 N 122.81 W	17-Jun-2014	small	_	PRJNA312985	SAMN04510813	SRR3184719	51	101	10.3	2.79									cyanobloom
		Dexter	DEX140-14	43.92 N 122.81 W	24-Jun-2014	small	_	PRJNA312985	SAMN04510814	SRR3184720	38.8	101	7.8	0.24									cyanobloom
		Dexter	DEX141-14	43.92 N 122.81 W	1-Jul-2014	small	_	PRJNA312985	SAMN04510815	SRR3184722	38	101	7.7	0.17									cyanobloom
		Dexter	DEX142-14	43.92 N 122.81 W	8-Jul-2014	small	_	PRJNA312985	SAMN04510816	SRR3184721	49.7	101	10	2.11									cyanobloom
		Dexter	DEX143-23-14	43.92 N 122.81 W	16-Jul-2014	small	_	PRJNA312985	SAMN04510817	SRR3184723	22.3	101	4.5	0.23									cyanobloom
		Dexter	DEX143-24-14	43.92 N 122.81 W	16-Jul-2014	small	_	PRJNA312985	SAMN04510817	SRR3184724	23.7	101	4.8	1.73									cyanobloom
		Dexter	DEX88-13	43.92 N 122.81 W	4-Jun-2013	small	_	PRJNA312985	SAMN04510801	SRR3184707	21	101	4.2	1.26									cyanobloom
		Dexter	DEX90-13	43.92 N 122.81 W	18-Jun-2013	small	_	PRJNA312985	SAMN04510802	SRR3184708	21.3	101	4.3	0.35									cyanobloom
		Dexter	DEX91-13	43.92 N 122.81 W	25-Jun-2013	small	_	PRJNA312985	SAMN04510803	SRR3184709	24.9	101	5	0.42									cyanobloom
		Klamath	Klamath-CR160	41.97 N 122.30 W	21-Aug-2012	small	_	PRJNA312830	SAMN04506994	SRR3184737	21.1	101	4.3	0.15									cyanobloom
		Klamath	Klamath-CR22	41.97 N 122.30 W	19-Sep-2007	small	_	PRJNA312830	SAMN04506993	SRR3184736	398.4	101	120.3	0.6	Sickle	Megahit	40	15.7	6.7	0.27	0	40	cyanobloom
		Klamath	Klamath-IR103	41.93 N 122.44 W	17-Sep-2012	small	_	PRJNA312830	SAMN04506998	SRR3184741	29.2	101	5.9	0.35									cyanobloom
		Klamath	Klamath-IR112	41.93 N 122.44 W	17-Oct-2012	small	_	PRJNA312830	SAMN04506999	SRR3184743	28.1	101	5.7	0.99									cyanobloom
		Klamath	Klamath-IR118	41.93 N 122.44 W	28-Nov-2012	small	_	PRJNA312830	SAMN04507000	SRR3184744	29.5	101	6	1.7									cyanobloom
		Klamath	Klamath-IR85	41.93 N 122.44 W	30-Jun-2012	small	_	PRJNA312830	SAMN04506995	SRR3184738	33.9	101	6.8	1.54									cyanobloom
		Klamath	Klamath-IR90	41.93 N 122.44 W	25-Jul-2012	small	_	PRJNA312830	SAMN04506996	SRR3184739	28.2	101	5.7	1.86									cyanobloom
		Klamath	Klamath-IR96	41.93 N 122.44 W	21-Aug-2012	small	_	PRJNA312830	SAMN04506997	SRR3184740	27.6	101	5.6	0.69									cyanobloom
		Klamath	Klamath-MDT141	42.23 N 121.52 W	4-Jun-2014	small	_	PRJNA312830	SAMN04507001	SRR3184745	6.2	101	2.4	0.02									cyanobloom
		Houston	Houston-LHTX10	29.96 N 95.15 W	4-Jun-2013	small	_	PRJNA312986	SAMN04510818	SRR3184704	17.4	101	3.5	2.07									cyanobloom
		Houston	Houston-LHTX11	29.96 N 95.15 W	18-Jul-2013	small	_	PRJNA312986	SAMN04510819	SRR3184705	19.4	101	3.9	2.34									cyanobloom
		Houston	Houston-LHTX12	29.96 N 95.15 W	26-Jul-2013	small	_	PRJNA312986	SAMN04510820	SRR3184706	23.8	101	4.8	1.6									cyanobloom
		Houston	Houston-LHTX18	29.96 N 95.15 W	28-Aug-2013	small	_	PRJNA312986	SAMN04510821	SRR3184730	371.2	101	112.1	2.04	Sickle	Megahit	852	55.4	8.1	6.9	4	30	cyanobloom
		Houston	Houston-LHTX20	29.96 N 95.15 W	27-Sep-2013	small	_	PRJNA312986	SAMN04510822	SRR3184731	21.5	101	4.3	1.62									cyanobloom
		Houston	Houston-LHTX21	29.96 N 95.15 W	5-Nov-2013	small	_	PRJNA312986	SAMN04510823	SRR3184732	22.7	101	4.6	2.45									cyanobloom
		Mendota	mendota-apr	43.098333 N 89.405278 W	20-Apr-2010	small	_	PRJNA330256	SAMN05421584	SRR3986259	12.9	150	3.9	1.8									Deep Hole Epilimnion
		Mendota	mendota-jun	43.098333 N 89.405278 W	15-Jun-2010	small	_	PRJNA330263	SAMN05421604	SRR3986826	13.6	150	4.1	3.47									Deep Hole Epilimnion
		Mendota	mendota-oct	43.098333 N 89.405278 W	29-Oct-2010	small	_	PRJNA330235	SAMN05421888	SRR3987092	16.7	150	5	2.12									Deep Hole Epilimnion
		Mendota-Spring	Mendota-Spring			small		_	_	ERR358550	_	_	_	4.498
		Mendota-Summer	Mendota-Summer			small	_	_	_	ERR358549	_	_	_	1.465
		Dmariscotta-Spring	Dmariscotta-Spring			small	_	_	_	ERR358545	_	_	_	1.456
		Dmariscotta-Summer	Dmariscotta-Summer			small	_	_	_	ERR358546	_	_	_	0.476
		Yellowstone-3m-SE-arm	Yellowstone-3m-SE-arm			small	3	PRJNA60433	SAMN00139644	SRR077315	_	_	_	5.143
		Yellowstone-10m-SE-arm	Yellowstone-10m-SE-arm			small	10	PRJNA60433	SAMN00149466	SRR078855	_	_	_	6.451
		TroutBog	TroutBog-09aug	_	18-Aug-2009	small	_	_	SAMN00771612	SRR398176	39.4	151	11.9	0.82									epilimnion
		TroutBog		_	18-Aug-2009	small	_	_	SAMN00771611	SRR398171	36.1	151	10.9	0.787									hypolimnion
		TroutBog	TroutBog-09jun	_	3-Jun-2009	small	_	_	SAMN00788625	SRR407620	34.8	151	10.5	0.529									epilimnion
		TroutBog		_	3-Jun-2009	small	_	_	SAMN00771613	SRR398181	36.5	151	11	0.573									hypolimnion
		Lanier	Lanier-jan	USA, Georgia	29-Jan-2011	small	_	PRJNA214105	SAMN02302398	SRR948448	26.2	101	5.2	1.12	Sickle	Megahit	190	43.9	9	1.74	3	2
		Lanier	Lanier-nov	USA, Georgia	14-Nov-2010	small	_	PRJNA214105	SAMN02302397	SRR948334	23.7	101	4.7	2.77
		Lanier	Lanier-sep	USA, Georgia	10-Sep-2010	small	_	PRJNA214105	SAMN02302272	SRR947737	21.3	101	4.3	0.73
		Lanier	Lanier-jul42	USA, Georgia	2010-07-06	small	_	PRJNA214105	SAMN02302271	SRR948155	36.7	101	7.3	1.24									ENVE_0042
		Lanier	Lanier-jul41	USA, Georgia	06-Jul-2010	small	_	PRJNA214105	SAMN02302270	SRR948284	37.8	101	7.6	1									ENVE_0041
	S. America	Lake Gatun	Lake Gatun GS020	9.164444 S 79.83611 W	2004-01-15	small	4.2			JCVI_SMPL_1103283000026	_	_	_	3.343
		amazon-lake	Anana Lake	11.83 S 36.75 W	2008-09-01	small	1	PRJNA254927	SAMN02924045	SRR1522973	188.2	101	38	2.72	Sickle	Megahit	71	16.6	6.8	0.48	_	71
		amazon-lake	Poraque Lake	36.36 S 48.17 W	2008-09-01	small	1	PRJNA254927	SAMN02924047	SRR1522974	82.4	101	16.6	0.53
		amazon-lake	Manacapuru Great Lake	50.96 S 19.76 W	2008-09-01	small	5.5	PRJNA254927	SAMN02924044	SRR1522971	174.8	101	35.3	1.79
		amazon-lake	Preto Lake	12.46 S 31.30 W	39692	small	1.5	PRJNA254927	SAMN02924041	SRR1522964	167.4	101	33.8	0.46
	Europe	Amadorio-free	Amadorio-free	38.535003, -0.266531	2012-02-01	small	10	PRJNA238866	SAMN02646642	SRR1173821	99	101	20	5.89	dynamictrim	IDBA-UD	269	43.8	10.7	2.9	3	_	0.22 micron filter
		Amadorio-PAF	Amadorio-PAF	38.535003, -0.266531	2012-02-01	large	10	PRJNA238866	SAMN02646643	SRR1173877	23.9	101	4.8	1.91									5 micron filter
		Tous12m	Tous12m	39.14 N 0.6499 W	2015-02-20	small	12	PRJNA342151	SAMN05736575	SRR4198666	142.2	101	28.4	3.6	Sickle	Megahit	255	54.5	9.3	2.38	3	6
		Tous25m	Tous25m	39.14 N 0.6499 W	2015-02-20	small	25	PRJNA342151	SAMN05736576	SRR4198832	140.6	101	28.1	3.07	Sickle	Megahit	214	11.6	11.3	2.4	3	10
		tous13m	tous13m	39.14 N 0.65 W	2016-07-21	small	12	PRJNA342151	SAMN06564104	SRR5338504	124.9	151	37.7	1.055
		Rimov reservoir	rimov-epi	48.846361 N 14.487639 E	20-Apr-2016	small	0.5	PRJNA429141	SAMN08331094	SRR6754101	162	151	48.6	3.38	Sickle	Megahit	231	79.4	10.9	2.53	3	_
		Rimov reservoir	rimov-hypo	48.846361 N 14.487639 E	20-Apr-2016	small	30	PRJNA429141	SAMN08331095	SRR6754100	150	151	22.6	4.83	Sickle	Megahit	715	82.3	9.6	6.9	11	108
		zurich	zurich-epi	47.18 N 8.34 E	3-Nov-2015	small	5	PRJNA428721	SAMN08297372	SRR7054681	163.4	151	49	5.89	Sickle	Megahit	154	53.5	7.8	1.2	3	21
		Zurich	zurich-hypo	47.18 N 8.34 E	3-Nov-2015	small	40-80	PRJNA428721	SAMN08297413	SRR7054680	139	151	41.7	5.19	Sickle	Megahit	1746	289.8	9.6	15.5	10	169
		Zurich	ZS-13oct10-5m	47.18 N 8.34 E	2010-10-13	small	5	PRJNA428721	SAMN08297367	SRR6475632	64.4	251	32.3	3.557	Sickle	metaSPAdes	333	117.9	10.3	3.44	4	_
		Zurich	ZS-13may13-5m	47.18 N 8.34 E	2013-05-13	small	5	PRJNA428721	SAMN08297371	SRR6475630	41	251	20.6	0.88	Sickle	metaSPAdes	62	84	14	0.9	1	_
		Zurich	ZS-13may13-80m	47.18 N 8.34 E	2013-05-13	small	80	PRJNA428721	SAMN08297396	SRR6475631	48	251	24.1	17.507	Sickle	metaSPAdes	481	108.6	13.3	6.44	3	_
		Zurich	ZS-17Mar17-2m	47.18 N 8.34 E	2017-03-17	small	2	PRJNA428721	SAMN08297370	SRR6475633	44.6	251	22.4	4.408	Sickle	metaSPAdes	326	109.8	12.1	4	3	_
		Erken	Erken			small	_	_	_	ERR358542	_	_	_	7.453
		Ekoln	Erkoln			small	_	_	_	ERR358543	_	_	_	2.37
		Vattern	Vattern			small	_	_	_	ERR358544	_	_	_	0.535
	Asia	Caspian 15m	Caspian 15m	36.51 N 52.36 W	Oct2013	small	15	PRJNA279271	SAMN03444909	SRR2026986	127.5	101	25.5	0.2	Sickle	Megahit	16	8.4	6.2	0.99	0	16	Brackish
		Caspian 40m	Caspian 40m	36.51 N 52.36 W	Oct2013	small	40	PRJNA279271	SAMN03444948	SRR2027816	159.9	101	32	1.66	Sickle	Megahit	1169	196	15	17.7	6	64	Brackish
		Caspian 150m	Caspian 150m	36.51 N 52.36 W	Oct2013	small	150	PRJNA279271	SAMN03444961	SRR2027830	168.9	101	33.8	3.96	Sickle	Megahit	1387	155	17.6	24.5	12	132	Brackish
		lake Biwa	LBG-julE	35.2193 N, 135.9957 E	2016-07-20	small	5	PRJDB6644	SAMD00112392	DRR125121	5.423	300	3.22	0.682	Trimmomatic & PRINSEQ	metaSPAdes	22	8.5	6.4	0.15	_	22
		lake Biwa	LBG-augE	35.2193 N, 135.9957 E	2016-08-18	small	5	PRJDB6644	SAMD00112393	DRR125122	8.221	300	4.82	2.445	Trimmomatic & PRINSEQ	metaSPAdes	42	13.2	6.6	0.3	_	42
		lake Biwa	LBG-sepE	35.2193 N, 135.9957 E	2016-09-27	small	5	PRJDB6644	SAMD00112394	DRR125123	8.604	300	5.05	1.549	Trimmomatic & PRINSEQ	metaSPAdes	8	6.9	6	0.048	_	8
		lake Biwa	LBG-sepH	35.2193 N, 135.9957 E	2016-09-13	small	65	PRJDB6644	SAMD00112395	DRR125124	4.728	300	2.79	28.355	Trimmomatic & PRINSEQ	metaSPAdes	352	144.8	13	4.6	2	_
		lake Biwa	LBG-octH	35.2193 N, 135.9957 E	2016-10-11	small	65	PRJDB6644	SAMD00112396	DRR125125	4.798	300	2.82	22.995	Trimmomatic & PRINSEQ	metaSPAdes	296	146	12.5	3.7	2	_
		lake Biwa	LBG-novH	35.2193 N, 135.9957 E	2016-11-17	small	65	PRJDB6644	SAMD00112397	DRR125126	4.998	300	2.94	18.894	Trimmomatic & PRINSEQ	metaSPAdes	351	165	13.7	4.8	2	_
		lake Biwa	LBG-decH	35.2193 N, 135.9957 E	2016-12-12	small	65	PRJDB6644	SAMD00112398	DRR125127	4.577	300	2.71	17.495	Trimmomatic & PRINSEQ	metaSPAdes	344	171.5	13.6	4.7	2	_
		lake Baikal	Baikal 5m	51.787400 N 104.939100 E	2016-03-14	small	5	PRJNA396997	SAMN07445423	SRR5896115	105.5	151	31.9	0.354
		lake Baikal	Baikal20m	51.787400 N 104.939100 E	2016-03-14	small	20	PRJNA396997	SAMN07445447	SRR5896114	118	151	35.6	0.161
